# Supplementary material for: High-spatial and colourimetric imaging of histone modifications in single senescent cells using plasmonic nanoprobes
Source: Nat Commun. 2021 Oct 8;12:5899. doi: 10.1038/s41467-021-26224-9 (PMC8501099; doi:10.1038/s41467-021-26224-9)
Supplement: Supplementary file 3 — Source Data [file 41467_2021_26224_MOESM3_ESM.xlsx]

## Sheet: Figure 1
Wavelength	Scattering cross section
nm	m²
	1 nm	2 nm	3 nm	4 nm	5 nm	6 nm	7 nm	8 nm	9 nm
400	1.0388e-14	1.0556e-14	1.0633e-14	1.0622e-14	1.0565e-14	1.0471e-14	1.0353e-14	1.0206e-14	1.0054e-14
410	1.0147e-14	1.0316e-14	1.0394e-14	1.0384e-14	1.0325e-14	1.0232e-14	1.0113e-14	9.964e-15	9.8107e-15
420	9.8478e-15	1.0013e-14	1.0089e-14	1.0079e-14	1.0021e-14	9.9276e-15	9.8094e-15	9.661e-15	9.51e-15
430	9.5183e-15	9.6779e-15	9.7507e-15	9.7419e-15	9.6835e-15	9.5921e-15	9.4748e-15	9.3329e-15	9.1827e-15
440	9.1689e-15	9.3256e-15	9.4017e-15	9.4008e-15	9.3504e-15	9.2669e-15	9.1576e-15	9.0237e-15	8.8817e-15
450	8.8368e-15	8.9922e-15	9.073e-15	9.0813e-15	9.04e-15	8.9656e-15	8.8653e-15	8.7403e-15	8.6072e-15
460	8.4305e-15	8.5779e-15	8.6599e-15	8.6755e-15	8.6433e-15	8.5788e-15	8.4881e-15	8.3739e-15	8.2507e-15
470	8.0233e-15	8.162e-15	8.2448e-15	8.2664e-15	8.2436e-15	8.1892e-15	8.1084e-15	8.0049e-15	7.8921e-15
480	7.9181e-15	8.0719e-15	8.1817e-15	8.2331e-15	8.2387e-15	8.2093e-15	8.1498e-15	8.0659e-15	7.9692e-15
490	8.02e-15	8.1963e-15	8.3462e-15	8.4412e-15	8.4887e-15	8.4952e-15	8.4663e-15	8.4093e-15	8.3344e-15
500	8.5381e-15	8.7522e-15	8.9705e-15	9.1404e-15	9.2579e-15	9.3242e-15	9.3447e-15	9.3298e-15	9.2884e-15
510	1.0226e-14	1.0517e-14	1.0918e-14	1.1303e-14	1.1606e-14	1.183e-14	1.1982e-14	1.2066e-14	1.2103e-14
520	1.2325e-14	1.2608e-14	1.3322e-14	1.4099e-14	1.4775e-14	1.5307e-14	1.5702e-14	1.5978e-14	1.6162e-14
530	1.4296e-14	1.4605e-14	1.601e-14	1.749e-14	1.8709e-14	1.9622e-14	2.0271e-14	2.0711e-14	2.0996e-14
540	1.5542e-14	1.6389e-14	1.9062e-14	2.1508e-14	2.3304e-14	2.4507e-14	2.5269e-14	2.5722e-14	2.5964e-14
550	1.574e-14	1.8072e-14	2.2612e-14	2.6137e-14	2.833e-14	2.9561e-14	3.0194e-14	3.0465e-14	3.0515e-14
560	1.4658e-14	2.0229e-14	2.7303e-14	3.147e-14	3.3409e-14	3.4179e-14	3.4384e-14	3.43e-14	3.404e-14
570	1.3049e-14	2.4137e-14	3.3001e-14	3.6452e-14	3.7408e-14	3.7486e-14	3.7242e-14	3.6795e-14	3.614e-14
580	1.276e-14	3.0458e-14	3.8542e-14	4.007e-14	3.9919e-14	3.9507e-14	3.8902e-14	3.792e-14	3.6555e-14
590	1.6263e-14	3.8196e-14	4.2291e-14	4.1661e-14	4.0945e-14	4.0249e-14	3.879e-14	3.6612e-14	3.4274e-14
600	2.4321e-14	4.39e-14	4.3268e-14	4.1735e-14	4.1094e-14	3.9175e-14	3.5946e-14	3.2804e-14	3.0224e-14
610	3.477e-14	4.6003e-14	4.2515e-14	4.1584e-14	3.99e-14	3.5513e-14	3.1496e-14	2.8534e-14	2.6318e-14
620	4.4569e-14	4.526e-14	4.1427e-14	4.1151e-14	3.5961e-14	3.0693e-14	2.7227e-14	2.4832e-14	2.3035e-14
630	5.0962e-14	4.2927e-14	4.1197e-14	3.8052e-14	3.0618e-14	2.6295e-14	2.3613e-14	2.1717e-14	2.0257e-14
640	5.2326e-14	4.0341e-14	4.1445e-14	3.2344e-14	2.6086e-14	2.2839e-14	2.0738e-14	1.9199e-14	1.7987e-14
650	5.0099e-14	3.863e-14	3.8281e-14	2.7159e-14	2.2606e-14	2.0106e-14	1.8405e-14	1.7125e-14	1.6098e-14
660	4.6143e-14	3.8787e-14	3.1826e-14	2.3268e-14	1.9887e-14	1.7885e-14	1.647e-14	1.5384e-14	1.4502e-14
670	4.0807e-14	4.0198e-14	2.566e-14	2.0048e-14	1.7489e-14	1.587e-14	1.4691e-14	1.3773e-14	1.3019e-14
680	3.6143e-14	3.6841e-14	2.1523e-14	1.7573e-14	1.5538e-14	1.4193e-14	1.3193e-14	1.2406e-14	1.1755e-14
690	3.2509e-14	2.9176e-14	1.8609e-14	1.5609e-14	1.393e-14	1.2789e-14	1.1928e-14	1.1245e-14	1.0677e-14
700	3.0048e-14	2.3334e-14	1.6396e-14	1.3996e-14	1.2578e-14	1.1594e-14	1.0845e-14	1.0247e-14	9.7474e-15
710	2.8778e-14	2.0183e-14	1.4902e-14	1.284e-14	1.1588e-14	1.071e-14	1.0037e-14	9.499e-15	9.0481e-15
720	2.7635e-14	1.8771e-14	1.4052e-14	1.2142e-14	1.0973e-14	1.0152e-14	9.5231e-15	9.0195e-15	8.5979e-15
730	2.6542e-14	1.7501e-14	1.3259e-14	1.1486e-14	1.0394e-14	9.6254e-15	9.037e-15	8.5657e-15	8.1715e-15
740	2.5499e-14	1.6354e-14	1.2519e-14	1.087e-14	9.8483e-15	9.1289e-15	8.5779e-15	8.1367e-15	7.7678e-15
750	2.4505e-14	1.5312e-14	1.1827e-14	1.0291e-14	9.3349e-15	8.6608e-15	8.1446e-15	7.7313e-15	7.386e-15
760	2.3557e-14	1.436e-14	1.118e-14	9.7479e-15	8.8517e-15	8.2198e-15	7.7358e-15	7.3485e-15	7.0251e-15
770	2.2653e-14	1.3489e-14	1.0575e-14	9.2375e-15	8.3972e-15	7.8043e-15	7.3504e-15	6.9871e-15	6.6841e-15
780	2.1788e-14	1.2688e-14	1.0009e-14	8.758e-15	7.9697e-15	7.4131e-15	6.987e-15	6.6461e-15	6.362e-15
790	2.0957e-14	1.195e-14	9.4786e-15	8.3077e-15	7.5675e-15	7.0446e-15	6.6444e-15	6.3243e-15	6.0577e-15
800	2.0155e-14	1.1268e-14	8.9821e-15	7.8847e-15	7.1891e-15	6.6976e-15	6.3214e-15	6.0207e-15	5.7704e-15

## Sheet: Figure 2d
Wavelength	Scattering cross section
nm	m²
	40nm GNP	H3K9me3 Ab conjugated 40nm GNP	Ab conjugated GNP in blocking solution
400.243	0.58106	0.53333	0.51668
400.719	0.58022	0.53272	0.51606
401.196	0.57939	0.53211	0.51543
401.672	0.57856	0.53151	0.5148
402.148	0.57773	0.5309	0.51418
402.625	0.5769	0.5303	0.51355
403.101	0.57606	0.52969	0.51293
403.577	0.57523	0.52909	0.51231
404.053	0.57441	0.52849	0.51168
404.529	0.57358	0.52788	0.51106
405.005	0.57275	0.52728	0.51044
405.481	0.57193	0.52668	0.50982
405.957	0.5711	0.52608	0.5092
406.433	0.57028	0.52548	0.50858
406.908	0.56946	0.52488	0.50797
407.384	0.56864	0.52429	0.50735
407.859	0.56783	0.52369	0.50674
408.335	0.56701	0.52309	0.50613
408.81	0.5662	0.5225	0.50552
409.286	0.56539	0.52191	0.50491
409.761	0.56459	0.52132	0.50431
410.236	0.56378	0.52072	0.5037
410.711	0.56298	0.52014	0.5031
411.186	0.56218	0.51955	0.50251
411.661	0.56139	0.51896	0.50191
412.136	0.5606	0.51838	0.50132
412.611	0.55981	0.5178	0.50073
413.086	0.55903	0.51722	0.50014
413.561	0.55825	0.51665	0.49956
414.035	0.55748	0.51607	0.49899
414.51	0.55671	0.51551	0.49841
414.984	0.55595	0.51494	0.49785
415.459	0.55519	0.51438	0.49729
415.933	0.55444	0.51382	0.49673
416.408	0.55369	0.51327	0.49619
416.882	0.55296	0.51272	0.49564
417.356	0.55223	0.51217	0.49511
417.83	0.5515	0.51163	0.49458
418.304	0.55079	0.51109	0.49406
418.778	0.55009	0.51056	0.49354
419.252	0.54939	0.51004	0.49304
419.726	0.5487	0.50952	0.49254
420.199	0.54802	0.50901	0.49205
420.673	0.54735	0.5085	0.49157
421.147	0.54669	0.508	0.49111
421.62	0.54604	0.5075	0.49065
422.094	0.5454	0.50702	0.49019
422.567	0.54477	0.50654	0.48975
423.041	0.54415	0.50606	0.48932
423.514	0.54354	0.5056	0.48891
423.987	0.54295	0.50514	0.4885
424.46	0.54237	0.50469	0.4881
424.933	0.54179	0.50425	0.48771
425.406	0.54124	0.50382	0.48733
425.879	0.54069	0.50339	0.48697
426.352	0.54016	0.50298	0.48662
426.825	0.53964	0.50257	0.48628
427.298	0.53913	0.50217	0.48595
427.77	0.53864	0.50179	0.48563
428.243	0.53816	0.50141	0.48533
428.715	0.5377	0.50104	0.48504
429.188	0.53725	0.50068	0.48476
429.66	0.53681	0.50034	0.4845
430.132	0.5364	0.5	0.48425
430.605	0.53599	0.49968	0.48401
431.077	0.53561	0.49937	0.48379
431.549	0.53523	0.49906	0.48358
432.021	0.53488	0.49877	0.48338
432.493	0.53454	0.4985	0.4832
432.965	0.53423	0.49823	0.48304
433.436	0.53392	0.49798	0.48289
433.908	0.53364	0.49774	0.48275
434.38	0.53338	0.49752	0.48263
434.851	0.53313	0.4973	0.48252
435.323	0.5329	0.49711	0.48243
435.794	0.53269	0.49692	0.48236
436.266	0.5325	0.49676	0.48231
436.737	0.53234	0.4966	0.48226
437.208	0.53219	0.49646	0.48224
437.68	0.53206	0.49634	0.48223
438.151	0.53196	0.49623	0.48224
438.622	0.53187	0.49614	0.48227
439.093	0.53181	0.49607	0.48231
439.564	0.53177	0.49601	0.48237
440.034	0.53175	0.49597	0.48245
440.505	0.53176	0.49595	0.48255
440.976	0.53179	0.49595	0.48266
441.446	0.53184	0.49596	0.4828
441.917	0.53192	0.49599	0.48295
442.388	0.53202	0.49604	0.48312
442.858	0.53215	0.49612	0.48332
443.328	0.5323	0.49621	0.48353
443.799	0.53248	0.49632	0.48376
444.269	0.53268	0.49645	0.48401
444.739	0.53291	0.49661	0.48429
445.209	0.53318	0.49678	0.48459
445.679	0.53346	0.49698	0.48491
446.149	0.53378	0.49721	0.48525
446.619	0.53413	0.49745	0.48562
447.088	0.5345	0.49772	0.48602
447.558	0.53491	0.49802	0.48643
448.028	0.53535	0.49834	0.48687
448.497	0.53582	0.49869	0.48734
448.967	0.53632	0.49906	0.48783
449.436	0.53685	0.49946	0.48835
449.906	0.53741	0.49989	0.4889
450.375	0.53801	0.50034	0.48947
450.844	0.53865	0.50082	0.49007
451.313	0.53931	0.50133	0.4907
451.782	0.54002	0.50187	0.49136
452.251	0.54075	0.50244	0.49205
452.72	0.54153	0.50305	0.49277
453.189	0.54234	0.50368	0.49352
453.658	0.54318	0.50434	0.4943
454.127	0.54407	0.50504	0.49511
454.595	0.54499	0.50577	0.49596
455.064	0.54595	0.50653	0.49683
455.532	0.54695	0.50732	0.49774
456.001	0.54799	0.50815	0.49869
456.469	0.54907	0.50902	0.49967
456.937	0.5502	0.50992	0.50068
457.406	0.55136	0.51085	0.50173
457.874	0.55256	0.51183	0.50282
458.342	0.55381	0.51284	0.50395
458.81	0.5551	0.51389	0.50511
459.278	0.55643	0.51497	0.50631
459.746	0.55781	0.5161	0.50755
460.213	0.55923	0.51726	0.50883
460.681	0.56069	0.51847	0.51015
461.149	0.5622	0.51971	0.5115
461.616	0.56376	0.521	0.51291
462.084	0.56537	0.52233	0.51435
462.551	0.56702	0.5237	0.51583
463.019	0.56871	0.52511	0.51736
463.486	0.57046	0.52657	0.51893
463.953	0.57225	0.52807	0.52054
464.42	0.57409	0.52961	0.5222
464.887	0.57598	0.53119	0.5239
465.354	0.57792	0.53283	0.52565
465.821	0.5799	0.5345	0.52744
466.288	0.58194	0.53623	0.52928
466.755	0.58402	0.53799	0.53117
467.222	0.58616	0.53981	0.5331
467.688	0.58834	0.54167	0.53507
468.155	0.59057	0.54358	0.5371
468.621	0.59286	0.54553	0.53918
469.088	0.59519	0.54754	0.5413
469.554	0.59758	0.54959	0.54347
470.02	0.60002	0.55169	0.54569
470.487	0.6025	0.55384	0.54797
470.953	0.60505	0.55605	0.55029
471.419	0.60764	0.5583	0.55266
471.885	0.61029	0.5606	0.55508
472.351	0.61298	0.56295	0.55756
472.817	0.61573	0.56535	0.56009
473.282	0.61854	0.56781	0.56267
473.748	0.62139	0.57031	0.5653
474.214	0.6243	0.57287	0.56798
474.679	0.62725	0.57548	0.57072
475.145	0.63026	0.57814	0.5735
475.61	0.63332	0.58084	0.57634
476.076	0.63643	0.58361	0.57923
476.541	0.63958	0.58642	0.58217
477.006	0.64279	0.58928	0.58516
477.471	0.64605	0.59219	0.58821
477.936	0.64936	0.59516	0.59131
478.401	0.65271	0.59817	0.59446
478.866	0.65612	0.60124	0.59766
479.331	0.65957	0.60436	0.60091
479.796	0.66307	0.60753	0.60422
480.261	0.66663	0.61075	0.60758
480.725	0.67022	0.61402	0.61099
481.19	0.67387	0.61735	0.61445
481.654	0.67756	0.62072	0.61797
482.119	0.6813	0.62415	0.62153
482.583	0.68508	0.62762	0.62515
483.047	0.68891	0.63115	0.62882
483.512	0.69279	0.63473	0.63254
483.976	0.69671	0.63836	0.63631
484.44	0.70066	0.64203	0.64013
484.904	0.70466	0.64575	0.644
485.368	0.7087	0.64952	0.64791
485.831	0.71277	0.65333	0.65187
486.295	0.71688	0.65719	0.65587
486.759	0.72103	0.66109	0.65992
487.223	0.72521	0.66504	0.66401
487.686	0.72942	0.66902	0.66815
488.15	0.73367	0.67305	0.67233
488.613	0.73794	0.67713	0.67655
489.076	0.74225	0.68124	0.68081
489.54	0.74658	0.68539	0.68511
490.003	0.75095	0.68958	0.68945
490.466	0.75533	0.69381	0.69383
490.929	0.75975	0.69808	0.69824
491.392	0.76418	0.70239	0.70269
491.855	0.76864	0.70673	0.70717
492.318	0.77312	0.7111	0.7117
492.78	0.77762	0.71551	0.71625
493.243	0.78213	0.71996	0.72084
493.706	0.78666	0.72443	0.72545
494.168	0.79121	0.72893	0.7301
494.631	0.79576	0.73346	0.73477
495.093	0.80032	0.73802	0.73946
495.555	0.80489	0.74259	0.74417
496.018	0.80946	0.74719	0.74891
496.48	0.81404	0.75181	0.75367
496.942	0.81861	0.75645	0.75843
497.404	0.82318	0.7611	0.76322
497.866	0.82774	0.76577	0.76802
498.328	0.8323	0.77045	0.77282
498.79	0.83685	0.77515	0.77764
499.251	0.84138	0.77985	0.78247
499.713	0.84591	0.78456	0.78729
500.175	0.85041	0.78927	0.79213
500.636	0.8549	0.79399	0.79696
501.097	0.85936	0.79872	0.80179
501.559	0.8638	0.80344	0.80662
502.02	0.86822	0.80816	0.81145
502.481	0.87261	0.81288	0.81627
502.942	0.87697	0.81759	0.82108
503.404	0.8813	0.8223	0.82588
503.865	0.88559	0.82699	0.83067
504.325	0.88984	0.83168	0.83544
504.786	0.89406	0.83635	0.8402
505.247	0.89823	0.841	0.84492
505.708	0.90235	0.84563	0.84963
506.168	0.90642	0.85024	0.85431
506.629	0.91044	0.85482	0.85896
507.09	0.91441	0.85937	0.86358
507.55	0.91832	0.8639	0.86816
508.01	0.92217	0.86839	0.87272
508.471	0.92596	0.87285	0.87722
508.931	0.92968	0.87727	0.88169
509.391	0.93333	0.88166	0.88611
509.851	0.93691	0.88599	0.89049
510.311	0.94042	0.89029	0.89481
510.771	0.94385	0.89454	0.89908
511.231	0.94721	0.89873	0.9033
511.69	0.95048	0.90288	0.90746
512.15	0.95367	0.90697	0.91156
512.61	0.95677	0.911	0.91559
513.069	0.95978	0.91498	0.91957
513.529	0.9627	0.91889	0.92347
513.988	0.96552	0.92274	0.92731
514.447	0.96825	0.92652	0.93107
514.907	0.97088	0.93023	0.93476
515.366	0.97342	0.93388	0.93837
515.825	0.97585	0.93744	0.9419
516.284	0.97817	0.94093	0.94535
516.743	0.9804	0.94435	0.94871
517.202	0.98251	0.94768	0.95199
517.66	0.98451	0.95093	0.95518
518.119	0.9864	0.9541	0.95828
518.578	0.98818	0.95718	0.96128
519.036	0.98984	0.96017	0.96419
519.495	0.99138	0.96306	0.967
519.953	0.99281	0.96586	0.96971
520.412	0.99411	0.96857	0.97232
520.87	0.99528	0.97117	0.97482
521.328	0.99633	0.97368	0.97721
521.786	0.99725	0.97608	0.97949
522.244	0.99805	0.97837	0.98166
522.702	0.9987	0.98056	0.98372
523.16	0.99923	0.98263	0.98566
523.618	0.99962	0.9846	0.98748
524.076	0.99988	0.98645	0.98918
524.534	1	0.98819	0.99076
524.991	0.99999	0.98981	0.99222
525.449	0.99984	0.99132	0.99356
525.906	0.99956	0.99271	0.99477
526.364	0.99914	0.99399	0.99587
526.821	0.99858	0.99514	0.99683
527.278	0.99789	0.99618	0.99767
527.735	0.99706	0.99709	0.99838
528.192	0.9961	0.99788	0.99896
528.649	0.995	0.99855	0.99942
529.106	0.99376	0.99909	0.99974
529.563	0.99239	0.99951	0.99994
530.02	0.99087	0.9998	1
530.477	0.98922	0.99996	0.99992
530.933	0.98743	1	0.99972
531.39	0.9855	0.99991	0.99937
531.846	0.98344	0.99968	0.9989
532.303	0.98123	0.99932	0.99828
532.759	0.97888	0.99883	0.99752
533.215	0.9764	0.99821	0.99663
533.672	0.97378	0.99745	0.9956
534.128	0.97102	0.99656	0.99442
534.584	0.96812	0.99554	0.99312
535.04	0.9651	0.99439	0.99167
535.496	0.96194	0.99311	0.99009
535.952	0.95865	0.9917	0.98838
536.407	0.95524	0.99015	0.98653
536.863	0.9517	0.98848	0.98454
537.319	0.94803	0.98668	0.98243
537.774	0.94424	0.98476	0.98019
538.23	0.94033	0.9827	0.97781
538.685	0.9363	0.98052	0.97531
539.14	0.93216	0.97822	0.97267
539.595	0.92789	0.97579	0.96991
540.051	0.92352	0.97324	0.96702
540.506	0.91903	0.97056	0.96401
540.961	0.91442	0.96776	0.96086
541.416	0.90971	0.96484	0.9576
541.87	0.90489	0.9618	0.95421
542.325	0.89997	0.95864	0.9507
542.78	0.89494	0.95535	0.94706
543.235	0.8898	0.95195	0.94331
543.689	0.88457	0.94843	0.93943
544.144	0.87924	0.94479	0.93543
544.598	0.87381	0.94104	0.93133
545.052	0.86829	0.93718	0.9271
545.507	0.86268	0.93321	0.92277
545.961	0.85699	0.92913	0.91833
546.415	0.8512	0.92494	0.91378
546.869	0.84534	0.92065	0.90913
547.323	0.8394	0.91626	0.90437
547.777	0.83338	0.91176	0.89951
548.231	0.82728	0.90717	0.89456
548.684	0.82112	0.90248	0.88951
549.138	0.81488	0.8977	0.88437
549.591	0.80858	0.89283	0.87914
550.045	0.80221	0.88786	0.87382
550.498	0.79579	0.88281	0.86841
550.952	0.7893	0.87767	0.86291
551.405	0.78276	0.87245	0.85734
551.858	0.77617	0.86714	0.85168
552.311	0.76952	0.86176	0.84595
552.764	0.76283	0.85629	0.84013
553.217	0.75609	0.85075	0.83425
553.67	0.74931	0.84513	0.8283
554.123	0.74248	0.83944	0.82227
554.576	0.73562	0.83368	0.81618
555.029	0.72873	0.82786	0.81002
555.481	0.7218	0.82197	0.8038
555.934	0.71484	0.81601	0.79753
556.386	0.70785	0.81	0.79119
556.838	0.70083	0.80392	0.7848
557.291	0.6938	0.79779	0.77836
557.743	0.68674	0.79161	0.77187
558.195	0.67966	0.78537	0.76533
558.647	0.67256	0.77909	0.75875
559.099	0.66545	0.77276	0.75213
559.551	0.65833	0.76638	0.74546
560.003	0.6512	0.75997	0.73876
560.455	0.64406	0.75351	0.73203
560.906	0.63692	0.74701	0.72526
561.358	0.62978	0.74048	0.71846
561.81	0.62263	0.73392	0.71164
562.261	0.61549	0.72733	0.70479
562.712	0.60836	0.72071	0.69791
563.164	0.60123	0.71406	0.69102
563.615	0.59411	0.70738	0.68411
564.066	0.587	0.70069	0.67718
564.517	0.57991	0.69398	0.67024
564.968	0.57283	0.68725	0.66328
565.419	0.56577	0.6805	0.65632
565.87	0.55872	0.67374	0.64935
566.321	0.55169	0.66696	0.64237
566.771	0.54469	0.66018	0.63539
567.222	0.53771	0.65339	0.62841
567.673	0.53075	0.64659	0.62143
568.123	0.52382	0.63978	0.61444
568.573	0.51691	0.63298	0.60747
569.024	0.51004	0.62617	0.60049
569.474	0.50319	0.61937	0.59353
569.924	0.49638	0.61256	0.58657
570.374	0.4896	0.60577	0.57963
570.824	0.48285	0.59898	0.5727
571.274	0.47615	0.5922	0.56579
571.724	0.46948	0.58543	0.55889
572.174	0.46285	0.57867	0.55201
572.624	0.45626	0.57193	0.54515
573.073	0.44971	0.5652	0.53832
573.523	0.44321	0.55849	0.53151
573.972	0.43675	0.5518	0.52473
574.422	0.43035	0.54513	0.51798
574.871	0.42398	0.53849	0.51125
575.32	0.41767	0.53187	0.50455
575.77	0.41141	0.52527	0.49789
576.219	0.40519	0.5187	0.49126
576.668	0.39902	0.51216	0.48466
577.117	0.39291	0.50565	0.4781
577.565	0.38685	0.49917	0.47157
578.014	0.38083	0.49271	0.46508
578.463	0.37487	0.48629	0.45863
578.912	0.36897	0.4799	0.45222
579.36	0.36311	0.47355	0.44585
579.809	0.35732	0.46723	0.43952
580.257	0.35157	0.46095	0.43323
580.705	0.34589	0.45471	0.42698
581.154	0.34026	0.44851	0.42078
581.602	0.33468	0.44234	0.41463
582.05	0.32917	0.43622	0.40852
582.498	0.32371	0.43014	0.40246
582.946	0.31831	0.42411	0.39645
583.394	0.31297	0.41812	0.39049
583.842	0.30769	0.41217	0.38458
584.289	0.30248	0.40627	0.37872
584.737	0.29732	0.40042	0.37291
585.185	0.29222	0.39462	0.36716
585.632	0.28719	0.38887	0.36146
586.08	0.28221	0.38316	0.35582
586.527	0.2773	0.37751	0.35023
586.974	0.27244	0.3719	0.34469
587.421	0.26765	0.36635	0.3392
587.868	0.26291	0.36084	0.33377
588.315	0.25824	0.35538	0.3284
588.762	0.25362	0.34998	0.32308
589.209	0.24907	0.34463	0.31782
589.656	0.24458	0.33933	0.31261
590.103	0.24014	0.33408	0.30745
590.549	0.23577	0.32889	0.30236
590.996	0.23145	0.32374	0.29732
591.443	0.2272	0.31866	0.29234
591.889	0.223	0.31362	0.28742
592.335	0.21887	0.30864	0.28255
592.782	0.21479	0.30372	0.27774
593.228	0.21078	0.29885	0.27299
593.674	0.20682	0.29403	0.26829
594.12	0.20292	0.28927	0.26366
594.566	0.19908	0.28457	0.25908
595.012	0.1953	0.27992	0.25456
595.458	0.19158	0.27533	0.25011
595.903	0.18791	0.2708	0.24571
596.349	0.1843	0.26632	0.24136
596.794	0.18075	0.2619	0.23708
597.24	0.17726	0.25753	0.23285
597.685	0.17382	0.25321	0.22868
598.131	0.17044	0.24895	0.22456
598.576	0.16711	0.24475	0.2205
599.021	0.16383	0.2406	0.2165
599.466	0.16061	0.23651	0.21256
599.911	0.15744	0.23246	0.20867
600.356	0.15433	0.22848	0.20483
600.801	0.15127	0.22454	0.20105
601.246	0.14826	0.22067	0.19733
601.691	0.1453	0.21684	0.19366
602.135	0.14239	0.21307	0.19005
602.58	0.13953	0.20935	0.18649
603.024	0.13673	0.20569	0.18298
603.469	0.13397	0.20207	0.17953
603.913	0.13126	0.19851	0.17613
604.357	0.1286	0.19501	0.17279
604.802	0.12599	0.19155	0.16949
605.246	0.12343	0.18815	0.16625
605.69	0.12091	0.1848	0.16307
606.134	0.11844	0.1815	0.15993
606.578	0.11602	0.17825	0.15684
607.021	0.11364	0.17505	0.15381
607.465	0.1113	0.1719	0.15082
607.909	0.10901	0.1688	0.14789
608.352	0.10677	0.16575	0.145
608.796	0.10456	0.16275	0.14216
609.239	0.1024	0.15979	0.13937
609.682	0.10028	0.15688	0.13663
610.126	0.0982	0.15402	0.13393
610.569	0.09616	0.15121	0.13128
611.012	0.09416	0.14844	0.12868
611.455	0.0922	0.14572	0.12612
611.898	0.09028	0.14304	0.1236
612.341	0.0884	0.14041	0.12113
612.784	0.08655	0.13782	0.1187
613.226	0.08474	0.13527	0.11632
613.669	0.08297	0.13277	0.11398
614.111	0.08123	0.13031	0.11168
614.554	0.07953	0.12789	0.10942
614.996	0.07786	0.12552	0.10721
615.439	0.07623	0.12318	0.10503
615.881	0.07463	0.12089	0.10289
616.323	0.07306	0.11864	0.1008
616.765	0.07153	0.11642	0.09874
617.207	0.07002	0.11425	0.09672
617.649	0.06855	0.11211	0.09474
618.091	0.06711	0.11002	0.09279
618.533	0.0657	0.10796	0.09088
618.974	0.06432	0.10593	0.08901
619.416	0.06296	0.10395	0.08717
619.857	0.06164	0.102	0.08537
620.299	0.06034	0.10009	0.0836
620.74	0.05907	0.09821	0.08187
621.182	0.05783	0.09636	0.08017
621.623	0.05662	0.09455	0.0785
622.064	0.05543	0.09278	0.07687
622.505	0.05426	0.09103	0.07526
622.946	0.05312	0.08932	0.07369
623.387	0.052	0.08764	0.07215
623.828	0.05091	0.086	0.07063
624.268	0.04984	0.08438	0.06915
624.709	0.04879	0.08279	0.06769
625.15	0.04777	0.08124	0.06626
625.59	0.04676	0.07971	0.06487
626.031	0.04578	0.07821	0.0635
626.471	0.04482	0.07674	0.06215
626.911	0.04388	0.0753	0.06083
627.351	0.04296	0.07389	0.05954
627.792	0.04206	0.0725	0.05827
628.232	0.04117	0.07115	0.05703
628.672	0.04031	0.06981	0.05582
629.112	0.03946	0.06851	0.05462
629.551	0.03864	0.06723	0.05346
629.991	0.03783	0.06597	0.05231
630.431	0.03704	0.06474	0.05119
630.87	0.03626	0.06353	0.05009
631.31	0.0355	0.06235	0.04901
631.749	0.03476	0.06119	0.04795
632.188	0.03404	0.06005	0.04692
632.628	0.03333	0.05893	0.04591
633.067	0.03263	0.05784	0.04491
633.506	0.03195	0.05677	0.04394
633.945	0.03128	0.05572	0.04298
634.384	0.03063	0.05469	0.04204
634.823	0.02999	0.05368	0.04113
635.262	0.02936	0.05269	0.04023
635.7	0.02875	0.05172	0.03935
636.139	0.02815	0.05077	0.03849
636.578	0.02756	0.04983	0.03764
637.016	0.02699	0.04892	0.03681
637.454	0.02642	0.04802	0.036
637.893	0.02587	0.04714	0.0352
638.331	0.02533	0.04628	0.03442
638.769	0.0248	0.04544	0.03365
639.207	0.02428	0.04461	0.0329
639.645	0.02377	0.0438	0.03217
640.083	0.02327	0.043	0.03145
640.521	0.02279	0.04222	0.03074
640.959	0.02231	0.04146	0.03005
641.396	0.02184	0.04071	0.02937
641.834	0.02138	0.03998	0.0287
642.272	0.02093	0.03926	0.02805
642.709	0.02049	0.03855	0.02741
643.146	0.02006	0.03786	0.02678
643.584	0.01964	0.03718	0.02617
644.021	0.01922	0.03652	0.02556
644.458	0.01882	0.03587	0.02498
644.895	0.01842	0.03523	0.02439
645.332	0.01802	0.0346	0.02382
645.769	0.01764	0.03398	0.02326
646.206	0.01726	0.03338	0.02271
646.643	0.01689	0.03279	0.02217
647.079	0.01653	0.03221	0.02165
647.516	0.01617	0.03164	0.02112
647.952	0.01582	0.03108	0.02061
648.389	0.01548	0.03053	0.02011
648.825	0.01514	0.02999	0.01963
649.261	0.01481	0.02947	0.01914
649.697	0.01449	0.02895	0.01867
650.134	0.01417	0.02845	0.01821
650.57	0.01386	0.02795	0.01775
651.005	0.01355	0.02746	0.01731
651.441	0.01325	0.02699	0.01687
651.877	0.01295	0.02652	0.01644
652.313	0.01266	0.02606	0.01602
652.748	0.01238	0.02561	0.0156
653.184	0.0121	0.02517	0.0152
653.62	0.01183	0.02474	0.0148
654.055	0.01156	0.02432	0.01441
654.49	0.01129	0.0239	0.01402
654.925	0.01103	0.0235	0.01364
655.361	0.01078	0.0231	0.01327
655.796	0.01053	0.02271	0.01291
656.231	0.01028	0.02232	0.01255
656.666	0.01004	0.02195	0.0122
657.1	0.0098	0.02158	0.01185
657.535	0.00957	0.02122	0.01152
657.97	0.00934	0.02086	0.01118
658.404	0.00912	0.02052	0.01086
658.839	0.0089	0.02018	0.01054
659.273	0.00868	0.01984	0.01022
659.708	0.00847	0.01952	0.00992
660.142	0.00826	0.0192	0.00961
660.576	0.00806	0.01889	0.00932
661.01	0.00786	0.01858	0.00903
661.444	0.00766	0.01828	0.00875
661.878	0.00747	0.01799	0.00847
662.312	0.00728	0.0177	0.0082
662.746	0.0071	0.01742	0.00793
663.18	0.00691	0.01715	0.00767
663.613	0.00674	0.01688	0.00741
664.047	0.00656	0.01662	0.00716
664.48	0.0064	0.01636	0.00692
664.914	0.00623	0.01611	0.00668
665.347	0.00607	0.01587	0.00645
665.78	0.00591	0.01563	0.00622
666.213	0.00575	0.0154	0.00599
666.647	0.0056	0.01517	0.00578
667.08	0.00545	0.01494	0.00556
667.513	0.00531	0.01473	0.00535
667.945	0.00517	0.01451	0.00515
668.378	0.00503	0.01431	0.00495
668.811	0.00489	0.01411	0.00476
669.243	0.00476	0.01391	0.00457
669.676	0.00463	0.01372	0.00439
670.108	0.00451	0.01353	0.00421
670.541	0.00438	0.01335	0.00404
670.973	0.00427	0.01317	0.00387
671.405	0.00415	0.013	0.0037
671.837	0.00404	0.01283	0.00354
672.269	0.00393	0.01266	0.00339
672.701	0.00382	0.0125	0.00324
673.133	0.00372	0.01235	0.00309
673.565	0.00362	0.0122	0.00295
673.997	0.00352	0.01205	0.00281
674.428	0.00342	0.01191	0.00268
674.86	0.00333	0.01177	0.00255
675.291	0.00324	0.01163	0.00242
675.723	0.00315	0.0115	0.0023
676.154	0.00307	0.01138	0.00219
676.585	0.00299	0.01125	0.00207
677.017	0.00291	0.01113	0.00197
677.448	0.00284	0.01102	0.00186
677.879	0.00276	0.0109	0.00176
678.31	0.00269	0.01079	0.00166
678.74	0.00262	0.01069	0.00157
679.171	0.00256	0.01059	0.00148
679.602	0.0025	0.01049	0.0014
680.032	0.00244	0.01039	0.00132
680.463	0.00238	0.0103	0.00124
680.893	0.00232	0.01021	0.00116
681.324	0.00227	0.01012	0.00109
681.754	0.00222	0.01004	0.00102
682.184	0.00216	0.00996	0.000956291
682.614	0.00212	0.00988	0.00089158
683.044	0.00207	0.0098	0.000834058
683.474	0.00203	0.00973	0.000776537
683.904	0.00199	0.00966	0.000722611
684.334	0.00195	0.00959	0.00067228
684.764	0.00191	0.00953	0.000625544
685.193	0.00188	0.00947	0.000578808
685.623	0.00184	0.00941	0.000535667
686.052	0.00181	0.00935	0.000496121
686.482	0.00178	0.00929	0.00046017
686.911	0.00175	0.00924	0.000424219
687.34	0.00173	0.00919	0.000391864
687.769	0.0017	0.00914	0.000359508
688.198	0.00168	0.00909	0.000330747
688.628	0.00166	0.00904	0.000305582
689.056	0.00163	0.009	0.000284011
689.485	0.00162	0.00895	0.000262441
689.914	0.0016	0.00891	0.00024087
690.343	0.00158	0.00887	0.000222895
690.771	0.00157	0.00884	0.000208515
691.2	0.00155	0.0088	0.000194134
691.628	0.00154	0.00877	0.000179754
692.057	0.00153	0.00873	0.000172564
692.485	0.00152	0.0087	0.000161779
692.913	0.00151	0.00867	0.000154588
693.341	0.0015	0.00864	0.000147398
693.769	0.00149	0.00861	0.000143803
694.197	0.00148	0.00858	0.000140208
694.625	0.00148	0.00855	0.000140208
695.053	0.00147	0.00853	0.000140208
695.48	0.00147	0.0085	0.000140208
695.908	0.00146	0.00848	0.000143803
696.336	0.00146	0.00845	0.000143803
696.763	0.00146	0.00843	0.000150993
697.19	0.00146	0.0084	0.000154588
697.618	0.00145	0.00838	0.000161779
698.045	0.00145	0.00836	0.000168969
698.472	0.00145	0.00834	0.000176159
698.899	0.00145	0.00832	0.000183349
699.326	0.00145	0.00829	0.000194134
699.753	0.00145	0.00827	0.00020492
700.18	0.00145	0.00825	0.000215705
700.606	0.00146	0.00823	0.00022649
701.033	0.00146	0.00821	0.000237275
701.46	0.00146	0.00819	0.000251656
701.886	0.00146	0.00816	0.000266036
702.312	0.00146	0.00814	0.000276821
702.739	0.00147	0.00812	0.000291201
703.165	0.00147	0.0081	0.000305582
703.591	0.00147	0.00807	0.000319962
704.017	0.00148	0.00805	0.000334342
704.443	0.00148	0.00802	0.000352318
704.869	0.00148	0.008	0.000366698
705.295	0.00148	0.00797	0.000381078
705.721	0.00149	0.00794	0.000399054
706.146	0.00149	0.00792	0.000413434
706.572	0.00149	0.00789	0.000427814
706.998	0.00149	0.00786	0.00044579
707.423	0.0015	0.00783	0.00046017
707.848	0.0015	0.00779	0.00047455
708.274	0.0015	0.00776	0.000488931
708.699	0.0015	0.00773	0.000503311
709.124	0.0015	0.00769	0.000517691
709.549	0.0015	0.00765	0.000532072
709.974	0.0015	0.00762	0.000546452
710.399	0.0015	0.00758	0.000560832
710.824	0.0015	0.00753	0.000571618
711.248	0.0015	0.00749	0.000585998
711.673	0.0015	0.00745	0.000596783
712.097	0.00149	0.0074	0.000607568
712.522	0.00149	0.00735	0.000618354
712.946	0.00149	0.0073	0.000629139
713.371	0.00148	0.00725	0.000636329
713.795	0.00147	0.0072	0.000643519
714.219	0.00147	0.00714	0.000650709
714.643	0.00146	0.00709	0.000657899
715.067	0.00145	0.00703	0.000661495
715.491	0.00144	0.00696	0.00066509
715.915	0.00143	0.0069	0.000668685
716.338	0.00142	0.00683	0.00067228
716.762	0.0014	0.00677	0.00067228
717.185	0.00139	0.00669	0.00067228
717.609	0.00137	0.00662	0.000668685
718.032	0.00136	0.00655	0.00066509
718.456	0.00134	0.00647	0.000661495
718.879	0.00132	0.00639	0.000657899
719.302	0.0013	0.00631	0.000650709
719.725	0.00128	0.00623	0.000643519
720.148	0.00126	0.00614	0.000636329
720.571	0.00123	0.00605	0.000625544
720.994	0.00121	0.00596	0.000614759
721.417	0.00118	0.00587	0.000603973
721.839	0.00116	0.00578	0.000593188
722.262	0.00113	0.00569	0.000578808
722.684	0.0011	0.00559	0.000564427
723.107	0.00108	0.00549	0.000550047
723.529	0.00105	0.0054	0.000535667
723.951	0.00102	0.0053	0.000517691
724.373	0.000986725	0.00519	0.000499716
724.796	0.000955001	0.00509	0.000481741
725.218	0.000922183	0.00498	0.000463765
725.64	0.000889365	0.00488	0.000442195
726.061	0.000856547	0.00477	0.000424219
726.483	0.000821542	0.00466	0.000402649
726.905	0.000786536	0.00455	0.000381078
727.326	0.00075153	0.00444	0.000355913
727.748	0.00071543	0.00433	0.000334342
728.169	0.000679331	0.00421	0.000312772
728.591	0.000643231	0.0041	0.000287606
729.012	0.000606037	0.00399	0.000266036
729.433	0.000569938	0.00387	0.00024087
729.854	0.000533838	0.00376	0.0002193
730.275	0.000497738	0.00364	0.000194134
730.696	0.000462733	0.00353	0.000172564
731.117	0.000427727	0.00341	0.000150993
731.538	0.000392721	0.00329	0.000133018
731.959	0.000358809	0.00318	0.000111447
732.379	0.000325991	0.00307	9.34721e-05
732.8	0.000294267	0.00295	7.54967e-05
733.22	0.000263637	0.00284	6.11163e-05
733.64	0.000234101	0.00273	4.6736e-05
734.061	0.000205659	0.00261	3.23557e-05
734.481	0.000178311	0.0025	2.15705e-05
734.901	0.00015315	0.00239	1.43803e-05
735.321	0.000129084	0.00229	7.19016e-06
735.741	0.000107205	0.00218	0
736.161	8.64205e-05	0.00208	0
736.581	6.78237e-05	0.00197	0
737.001	5.25087e-05	0.00187	0
737.42	3.82876e-05	0.00177	7.19016e-06
737.84	2.62543e-05	0.00168	1.43803e-05
738.259	1.6409e-05	0.00158	2.51656e-05
738.679	8.75144e-06	0.00149	3.59508e-05
739.098	3.28179e-06	0.0014	5.39262e-05
739.517	1.09393e-06	0.00131	7.19016e-05
739.936	0	0.00122	9.34721e-05
740.355	2.18786e-06	0.00114	0.000118638
740.774	6.56358e-06	0.00106	0.000147398
741.193	1.42211e-05	0.000977472	0.000179754
741.612	2.40665e-05	0.000900562	0.000215705
742.031	3.60997e-05	0.000827229	0.000251656
742.449	5.14147e-05	0.000756579	0.000294796
742.868	6.89176e-05	0.000687718	0.000337937
743.286	8.97023e-05	0.000622434	0.000388269
743.705	0.000112675	0.000559833	0.0004386
744.123	0.000138929	0.000500809	0.000496121
744.541	0.000167371	0.000444468	0.000553642
744.959	0.000199095	0.00039081	0.000618354
745.378	0.000234101	0.000340729	0.00068666
745.795	0.000272389	0.000294225	0.000754967
746.213	0.000312864	0.000250404	0.000830463
746.631	0.000357715	0.000210161	0.000909555
747.049	0.000404754	0.000173495	0.000992242
747.467	0.000455075	0.000140405	0.00108
747.884	0.000508678	0.000109999	0.00117
748.302	0.000565562	8.40644e-05	0.00127
748.719	0.000625728	6.17068e-05	0.00137
749.136	0.000689176	4.20322e-05	0.00147
749.554	0.000755906	2.6829e-05	0.00158
749.971	0.000825917	1.43088e-05	0.00169
750.388	0.000898117	6.26011e-06	0.0018
750.805	0.000974692	8.94302e-07	0.00192
751.222	0.00105	0	0.00205
751.639	0.00114	2.6829e-06	0.00218
752.055	0.00122	8.04871e-06	0.00231
752.472	0.00131	1.7886e-05	0.00244
752.889	0.00141	3.13006e-05	0.00258
753.305	0.0015	4.91866e-05	0.00273
753.722	0.0016	6.97555e-05	0.00288
754.138	0.0017	9.4796e-05	0.00303
754.554	0.00181	0.000122519	0.00319
754.97	0.00192	0.000155608	0.00335
755.386	0.00203	0.000191381	0.00352
755.802	0.00215	0.00023073	0.00368
756.218	0.00227	0.000274551	0.00386
756.634	0.00239	0.000321949	0.00403
757.05	0.00251	0.000373818	0.00421
757.466	0.00264	0.000429265	0.0044
757.881	0.00278	0.000488289	0.00459
758.297	0.00291	0.000551784	0.00478
758.712	0.00305	0.000617962	0.00498
759.127	0.0032	0.000689507	0.00518
759.543	0.00334	0.000763734	0.00539
759.958	0.00349	0.000842432	0.0056
760.373	0.00364	0.000924708	0.00581
760.788	0.0038	0.00101	0.00603
761.203	0.00396	0.0011	0.00625
761.618	0.00412	0.0012	0.00648
762.033	0.00429	0.00129	0.00671
762.447	0.00446	0.0014	0.00694
762.862	0.00463	0.0015	0.00718
763.276	0.00481	0.00161	0.00742
763.691	0.00499	0.00172	0.00767
764.105	0.00517	0.00184	0.00792
764.519	0.00535	0.00196	0.00818
764.934	0.00554	0.00209	0.00843
765.348	0.00574	0.00222	0.0087
765.762	0.00593	0.00235	0.00896
766.176	0.00613	0.00249	0.00924
766.589	0.00633	0.00263	0.00951
767.003	0.00654	0.00277	0.00979
767.417	0.00674	0.00292	0.01007
767.83	0.00695	0.00307	0.01036
768.244	0.00717	0.00323	0.01065
768.657	0.00739	0.00339	0.01095
769.071	0.00761	0.00355	0.01125
769.484	0.00783	0.00372	0.01155
769.897	0.00805	0.00389	0.01185
770.31	0.00828	0.00406	0.01216
770.723	0.00851	0.00424	0.01247
771.136	0.00875	0.00442	0.01279
771.549	0.00898	0.0046	0.01311
771.962	0.00922	0.00479	0.01343
772.375	0.00946	0.00497	0.01376
772.787	0.0097	0.00517	0.01409
773.2	0.00995	0.00536	0.01441
773.612	0.01019	0.00556	0.01475
774.025	0.01044	0.00576	0.01508
774.437	0.01069	0.00596	0.01542
774.849	0.01094	0.00617	0.01576
775.261	0.0112	0.00637	0.0161
775.673	0.01145	0.00658	0.01644
776.085	0.01171	0.0068	0.01678
776.497	0.01197	0.00701	0.01713
776.909	0.01223	0.00723	0.01748
777.32	0.01249	0.00745	0.01783
777.732	0.01276	0.00767	0.01818
778.143	0.01302	0.00789	0.01853
778.555	0.01328	0.00811	0.01888
778.966	0.01355	0.00834	0.01924
779.378	0.01382	0.00857	0.01959
779.789	0.01409	0.0088	0.01995
780.2	0.01436	0.00903	0.02031
780.611	0.01463	0.00926	0.02066
781.022	0.0149	0.0095	0.02102
781.433	0.01517	0.00974	0.02138
781.843	0.01545	0.00998	0.02175
782.254	0.01572	0.01022	0.02211
782.665	0.016	0.01046	0.02247
783.075	0.01628	0.0107	0.02284
783.486	0.01655	0.01095	0.0232
783.896	0.01683	0.01119	0.02357
784.306	0.01711	0.01144	0.02393
784.716	0.0174	0.01169	0.0243
785.127	0.01768	0.01194	0.02467
785.537	0.01796	0.0122	0.02504
785.947	0.01825	0.01245	0.02541
786.356	0.01853	0.0127	0.02578
786.766	0.01882	0.01296	0.02615
787.176	0.01911	0.01322	0.02652
787.585	0.01939	0.01348	0.02689
787.995	0.01968	0.01374	0.02726
788.404	0.01997	0.014	0.02763
788.814	0.02026	0.01427	0.02801
789.223	0.02056	0.01453	0.02838
789.632	0.02085	0.0148	0.02875
790.041	0.02114	0.01507	0.02913
790.45	0.02144	0.01534	0.02951
790.859	0.02174	0.01561	0.02989
791.268	0.02204	0.01588	0.03027
791.677	0.02234	0.01616	0.03065
792.086	0.02265	0.01644	0.03103
792.494	0.02296	0.01672	0.03142
792.903	0.02327	0.017	0.0318
793.311	0.02358	0.01729	0.03219
793.719	0.02389	0.01758	0.03259
794.128	0.02421	0.01787	0.03298
794.536	0.02453	0.01816	0.03338
794.944	0.02486	0.01846	0.03378
795.352	0.02519	0.01876	0.03418
795.76	0.02552	0.01906	0.03458
796.168	0.02585	0.01937	0.03499
796.576	0.02619	0.01968	0.0354
796.983	0.02653	0.01999	0.03582
797.391	0.02688	0.02031	0.03624
797.798	0.02723	0.02063	0.03666
798.206	0.02759	0.02096	0.03709
798.613	0.02794	0.02128	0.03752
799.02	0.02831	0.02162	0.03795
799.428	0.02868	0.02195	0.0384
799.835	0.02905	0.02229	0.03884
800.242	0.02943	0.02264	0.03929
800.649	0.02981	0.02299	0.03974
801.055	0.0302	0.02334	0.0402
801.462	0.0306	0.0237	0.04067
801.869	0.031	0.02407	0.04114
802.275	0.0314	0.02444	0.04161
802.682	0.03182	0.02481	0.0421
803.088	0.03224	0.02519	0.04259
803.495	0.03266	0.02558	0.04308
803.901	0.03309	0.02597	0.04359
804.307	0.03353	0.02637	0.0441
804.713	0.03398	0.02677	0.04461
805.119	0.03443	0.02718	0.04514
805.525	0.0349	0.0276	0.04568
805.931	0.03536	0.02802	0.04622
806.337	0.03584	0.02845	0.04677
806.742	0.03632	0.02889	0.04733
807.148	0.03682	0.02933	0.04789
807.553	0.03732	0.02978	0.04847
807.959	0.03783	0.03024	0.04905
808.364	0.03834	0.0307	0.04965
808.769	0.03887	0.03118	0.05025
809.175	0.03941	0.03165	0.05086
809.58	0.03995	0.03214	0.05149
809.985	0.0405	0.03264	0.05212
810.39	0.04107	0.03314	0.05276
810.794	0.04164	0.03365	0.05342
811.199	0.04222	0.03417	0.05408
811.604	0.04281	0.0347	0.05476
812.008	0.04341	0.03523	0.05545
812.413	0.04402	0.03578	0.05615
812.817	0.04464	0.03633	0.05686
813.222	0.04527	0.03689	0.05758
813.626	0.04591	0.03746	0.05831
814.03	0.04656	0.03804	0.05906
814.434	0.04722	0.03863	0.05981
814.838	0.0479	0.03923	0.06058
815.242	0.04858	0.03984	0.06136
815.646	0.04927	0.04046	0.06216
816.049	0.04998	0.04108	0.06296
816.453	0.05069	0.04172	0.06378
816.857	0.05142	0.04237	0.06462
817.26	0.05215	0.04302	0.06547
817.664	0.0529	0.04369	0.06633
818.067	0.05366	0.04437	0.0672
818.47	0.05444	0.04505	0.06809
818.873	0.05522	0.04575	0.06899
819.276	0.05601	0.04646	0.06991
819.679	0.05682	0.04717	0.07084
820.082	0.05764	0.0479	0.07178
820.485	0.05847	0.04864	0.07274
820.888	0.05931	0.04939	0.07371
821.29	0.06016	0.05014	0.07469
821.693	0.06102	0.05091	0.07569
822.095	0.06189	0.05169	0.0767
822.498	0.06277	0.05248	0.07773
822.9	0.06367	0.05327	0.07876
823.302	0.06457	0.05408	0.07981
823.704	0.06548	0.05489	0.08088
824.106	0.06641	0.05572	0.08195
824.508	0.06735	0.05655	0.08304
824.91	0.06829	0.0574	0.08415
825.312	0.06925	0.05825	0.08526
825.714	0.07021	0.05912	0.08639
826.115	0.07119	0.05999	0.08753
826.517	0.07217	0.06087	0.08868
826.918	0.07317	0.06176	0.08984
827.32	0.07417	0.06266	0.09102
827.721	0.07519	0.06357	0.09221
828.122	0.07621	0.06448	0.09341
828.523	0.07724	0.06541	0.09463
828.924	0.07828	0.06634	0.09585
829.325	0.07933	0.06729	0.09709
829.726	0.08039	0.06824	0.09834
830.127	0.08146	0.06919	0.09959
830.528	0.08253	0.07016	0.10085
830.928	0.0836	0.07112	0.10213
831.329	0.08468	0.07209	0.1034
831.729	0.08577	0.07307	0.10469
832.129	0.08686	0.07405	0.10597
832.53	0.08795	0.07503	0.10726
832.93	0.08904	0.07602	0.10856
833.33	0.09013	0.077	0.10985
833.73	0.09123	0.07799	0.11115
834.13	0.09232	0.07897	0.11245
834.53	0.09341	0.07996	0.11375
834.93	0.0945	0.08094	0.11505
835.329	0.09559	0.08192	0.11634
835.729	0.09667	0.0829	0.11763
836.128	0.09776	0.08388	0.11892
836.528	0.09883	0.08485	0.12021
836.927	0.0999	0.08582	0.12148
837.326	0.10097	0.08678	0.12276
837.726	0.10203	0.08773	0.12402
838.125	0.10308	0.08868	0.12528
838.524	0.10412	0.08963	0.12653
838.922	0.10515	0.09056	0.12776
839.321	0.10618	0.09149	0.12899
839.72	0.10719	0.09241	0.13021
840.119	0.10819	0.09331	0.13141
840.517	0.10918	0.09421	0.1326
840.916	0.11016	0.0951	0.13378
841.314	0.11113	0.09597	0.13494
841.713	0.11208	0.09683	0.13609
842.111	0.11302	0.09768	0.13722
842.509	0.11394	0.09852	0.13834
842.907	0.11485	0.09934	0.13943
843.305	0.11574	0.10014	0.14051
843.703	0.11661	0.10093	0.14157
844.101	0.11747	0.10171	0.14261
844.498	0.1183	0.10246	0.14363
844.896	0.11912	0.1032	0.14462
845.294	0.11992	0.10392	0.1456
845.691	0.1207	0.10462	0.14655
846.088	0.12146	0.10531	0.14747
846.486	0.12219	0.10597	0.14837
846.883	0.12291	0.10661	0.14925
847.28	0.1236	0.10723	0.1501
847.677	0.12426	0.10783	0.15092
848.074	0.1249	0.1084	0.15172
848.471	0.12552	0.10895	0.15248
848.868	0.12611	0.10948	0.15322
849.264	0.12668	0.10999	0.15392
849.661	0.12721	0.11047	0.1546
850.058	0.12773	0.11092	0.15525
850.454	0.12821	0.11135	0.15586
850.85	0.12867	0.11176	0.15645
851.247	0.12911	0.11214	0.157
851.643	0.12952	0.1125	0.15753
852.039	0.1299	0.11283	0.15803
852.435	0.13026	0.11314	0.15849
852.831	0.13059	0.11342	0.15893
853.227	0.1309	0.11369	0.15934
853.623	0.13118	0.11392	0.15972
854.018	0.13143	0.11414	0.16007
854.414	0.13166	0.11433	0.16038
854.809	0.13186	0.11449	0.16067
855.205	0.13204	0.11464	0.16094
855.6	0.13219	0.11476	0.16117
855.995	0.13232	0.11485	0.16137
856.391	0.13242	0.11493	0.16154
856.786	0.1325	0.11498	0.16169
857.181	0.13255	0.115	0.1618
857.576	0.13258	0.115	0.16189
857.97	0.13258	0.11498	0.16195
858.365	0.13256	0.11494	0.16197
858.76	0.13251	0.11487	0.16197
859.154	0.13244	0.11478	0.16194
859.549	0.13234	0.11467	0.16189
859.943	0.13222	0.11454	0.1618
860.338	0.13208	0.11438	0.16169
860.732	0.13191	0.1142	0.16154
861.126	0.13172	0.114	0.16138
861.52	0.13151	0.11378	0.16119
861.914	0.13127	0.11354	0.16097
862.308	0.13101	0.11328	0.16072
862.702	0.13074	0.113	0.16045
863.096	0.13044	0.1127	0.16016
863.489	0.13012	0.11238	0.15984
863.883	0.12978	0.11204	0.1595
864.276	0.12942	0.11169	0.15914
864.67	0.12904	0.11131	0.15876
865.063	0.12865	0.11092	0.15835
865.456	0.12823	0.11052	0.15792
865.849	0.1278	0.11009	0.15747
866.242	0.12735	0.10965	0.157
866.635	0.12688	0.1092	0.15651
867.028	0.1264	0.10873	0.156
867.421	0.1259	0.10824	0.15548
867.814	0.12539	0.10774	0.15493
868.206	0.12485	0.10722	0.15437
868.599	0.12431	0.1067	0.15378
868.991	0.12375	0.10615	0.15318
869.384	0.12318	0.1056	0.15256
869.776	0.12259	0.10503	0.15194
870.168	0.12199	0.10445	0.15128
870.56	0.12138	0.10386	0.15062
870.952	0.12075	0.10326	0.14995
871.344	0.12012	0.10264	0.14926
871.736	0.11947	0.10202	0.14856
872.128	0.11882	0.10139	0.14784
872.519	0.11815	0.10075	0.14712
872.911	0.11748	0.1001	0.14638
873.302	0.1168	0.09944	0.14563
873.694	0.11611	0.09877	0.14488
874.085	0.11541	0.0981	0.14412
874.476	0.11471	0.09742	0.14334
874.868	0.114	0.09674	0.14257
875.259	0.11328	0.09605	0.14178
875.65	0.11256	0.09536	0.14099
876.041	0.11184	0.09466	0.14019
876.431	0.11111	0.09396	0.13939
876.822	0.11038	0.09325	0.13859
877.213	0.10964	0.09254	0.13778
877.603	0.1089	0.09183	0.13697
877.994	0.10817	0.09112	0.13616
878.384	0.10743	0.09041	0.13534
878.775	0.10669	0.08969	0.13453
879.165	0.10595	0.08898	0.13372
879.555	0.10521	0.08827	0.13291
879.945	0.10447	0.08756	0.13209
880.335	0.10374	0.08684	0.13129
880.725	0.103	0.08613	0.13048
881.115	0.10227	0.08542	0.12967
881.504	0.10154	0.08472	0.12887
881.894	0.1008	0.08401	0.12806
882.284	0.10007	0.0833	0.12726
882.673	0.09935	0.0826	0.12646
883.062	0.09862	0.08189	0.12567
883.452	0.0979	0.08119	0.12487
883.841	0.09717	0.08049	0.12408
884.23	0.09645	0.07979	0.12329
884.619	0.09573	0.07909	0.1225
885.008	0.09502	0.0784	0.12171
885.397	0.0943	0.07771	0.12093
885.786	0.09359	0.07702	0.12015
886.174	0.09288	0.07633	0.11937
886.563	0.09218	0.07564	0.1186
886.951	0.09147	0.07496	0.11783
887.34	0.09077	0.07427	0.11706
887.728	0.09007	0.07359	0.11629
888.116	0.08937	0.07292	0.11553
888.505	0.08868	0.07224	0.11477
888.893	0.08799	0.07157	0.11402
889.281	0.0873	0.0709	0.11327
889.668	0.08662	0.07024	0.11252
890.056	0.08594	0.06958	0.11177
890.444	0.08526	0.06892	0.11103
890.832	0.08459	0.06826	0.1103
891.219	0.08392	0.06761	0.10957
891.607	0.08325	0.06695	0.10883
891.994	0.08258	0.06631	0.10811
892.381	0.08191	0.06566	0.10739
892.769	0.08125	0.06501	0.10666
893.156	0.08059	0.06437	0.10594
893.543	0.07994	0.06373	0.10523
893.93	0.07928	0.06309	0.10451
894.317	0.07863	0.06245	0.1038
894.703	0.07798	0.06182	0.10309
895.09	0.07733	0.06119	0.10238
895.477	0.07668	0.06055	0.10168
895.863	0.07603	0.05992	0.10097
896.25	0.07538	0.05929	0.10027
896.636	0.07474	0.05866	0.09957
897.023	0.0741	0.05804	0.09887
897.409	0.07345	0.05741	0.09817
897.795	0.07281	0.05678	0.09747
898.181	0.07217	0.05616	0.09678
898.567	0.07153	0.05553	0.09608
898.953	0.07089	0.05491	0.09538
899.338	0.07025	0.05429	0.09469
899.724	0.06961	0.05366	0.09399

## Sheet: Figure 2g
	0 h									12 h									24 h
cell #	530~540	540~550	550~560	560~570	570~580	580~590	590~600	600~640	cell #	530~540	540~550	550~560	560~570	570~580	580~590	590~600	600~640	cell #	530~540	540~550	550~560	560~570	570~580	580~590	590~600	600~640
1	0	4	50	26	16	4	0	0	1	0	4	46	30	16	0	0	4	1	2	6	28	14	32	14	2	2
2	0	12	46	24	18	0	0	0	2	0	6	34	24	28	8	0	0	2	0	22	40	12	18	0	4	4
3	0	2	40	30	26	0	2	0	3	0	8	38	18	28	6	0	2	3	8	10	14	12	22	22	8	4
4	0	2	56	24	18	0	0	0	4	0	2	42	34	18	4	0	0	4	0	8	28	26	30	8	0	0
5	0	4	28	36	30	2	0	0	5	0	4	50	16	22	4	0	4	5	0	0	22	22	42	12	2	0
6	0	2	20	28	38	10	2	0	6	0	8	40	32	18	2	0	0	6	0	8	42	22	22	4	2	0
7	0	12	38	28	18	2	0	2	7	0	2	36	34	24	0	4	0	7	0	12	20	28	30	8	2	0
8	0	4	50	14	28	4	0	0	8	0	0	36	16	24	8	12	4	8	0	12	28	16	30	10	4	0
9	2	6	38	28	20	4	2	0	9	0	4	30	26	34	2	0	4	9	2	4	26	24	18	16	4	6
10	0	8	32	28	20	10	2	0	10	0	12	28	30	22	6	2	0	10	0	26	28	10	18	14	2	2
11	0	12	30	30	22	2	4	0	11	0	2	36	22	30	6	0	4	11	0	12	30	28	22	6	2	0
12	0	2	40	24	32	2	0	0	12	0	14	36	22	18	8	2	0	12	0	16	36	26	18	2	2	0
13	0	2	46	34	10	6	2	0	13	0	10	48	28	14	0	0	0	13	2	12	32	18	28	2	2	4
14	0	0	36	24	32	6	2	0	14	0	10	30	16	32	8	0	4	14	2	14	26	16	18	16	4	4
15	0	0	70	14	14	2	0	0	15	0	10	34	24	26	6	0	0	15	0	12	26	24	22	6	2	8
16	0	0	48	30	20	2	0	0
	48 h									72 h									96 h
cell #	530~540	540~550	550~560	560~570	570~580	580~590	590~600	600~640	cell #	530~540	540~550	550~560	560~570	570~580	580~590	590~600	600~640	cell #	530~540	540~550	550~560	560~570	570~580	580~590	590~600	600~640
1	0	0	46	16	26	8	0	4	1	24	8	20	8	18	10	4	8	1	0	0	0	6	48	36	8	2
2	0	2	38	30	28	2	0	0	2	2	8	8	4	12	34	22	10	2	0	0	0	22	32	32	8	6
3	0	10	20	24	34	10	0	2	3	0	0	22	16	34	6	6	16	3	0	2	16	30	18	18	8	8
4	0	4	26	24	36	10	0	0	4	6	2	12	4	24	24	12	16	4	0	0	12	20	34	18	6	10
5	0	10	36	20	20	10	4	0	5	0	0	8	16	24	20	16	16	5	0	4	14	14	36	12	8	12
6	0	16	36	20	18	8	0	2	6	0	12	14	30	22	2	8	12	6	0	0	10	20	30	20	8	12
7	0	0	24	10	30	18	6	12	7	0	4	8	10	20	22	8	28	7	0	2	14	18	26	14	10	16
8	0	2	22	10	40	14	8	4	8	2	6	10	12	16	26	14	14	8	0	0	18	26	34	14	2	6
9	0	4	22	12	22	28	4	8	9	4	10	14	22	20	14	10	6	9	0	2	14	6	34	12	16	16
10	0	2	22	16	38	10	6	6	10	8	0	16	12	26	16	6	16	10	0	6	14	18	24	26	8	4
11	4	6	36	22	18	0	6	8	11	0	10	18	16	20	16	8	12	11	0	10	18	14	24	10	0	24
12	0	12	40	10	30	8	0	0	12	14	6	16	8	18	8	14	16	12	0	4	12	16	22	18	12	16
13	0	0	48	24	24	4	0	0	13	4	8	6	14	22	26	10	10	13	0	12	12	20	26	12	0	18
14	0	0	28	22	30	20	0	0	14	0	0	14	20	36	16	6	8	14	2	16	10	18	18	22	2	12
15	0	0	34	12	44	10	0	0	15	10	2	6	10	18	32	18	4	15	0	0	18	12	36	6	2	26
16	0	0	22	18	36	16	2	6
	120 h									144 h
cell #	530~540	540~550	550~560	560~570	570~580	580~590	590~600	600~640	cell #	530~540	540~550	550~560	560~570	570~580	580~590	590~600	600~640
1	0	0	10	22	40	18	8	2	1	0	0	10	22	48	18	2	0
2	0	0	4	16	34	28	8	10	2	0	0	8	24	54	8	6	8
3	0	0	8	12	44	26	2	8	3	0	0	6	12	52	8	2	20
4	0	0	12	14	36	18	8	12	4	0	0	0	20	52	16	8	4
5	0	0	10	26	42	18	4	0	5	0	0	0	8	36	26	20	10
6	0	0	4	16	34	28	8	10	6	0	0	2	6	46	36	8	2
7	0	0	2	4	40	38	10	6	7	0	2	8	20	56	8	4	2
8	0	0	6	10	30	34	10	10	8	0	0	10	12	50	20	4	4
9	0	4	2	10	24	14	24	22	9	0	0	2	10	58	20	4	6
10	0	0	10	12	40	24	6	8	10	0	0	2	6	56	32	4	0
11	0	4	8	22	30	16	12	8	11	0	0	8	4	54	26	6	2
12	0	4	14	18	30	24	2	8	12	0	0	2	8	66	20	2	2
13	0	2	20	10	32	16	10	10	13	0	0	8	22	44	20	6	0
14	0	8	14	20	22	16	8	12	14	0	0	4	20	34	36	6	0
15	0	0	10	16	36	18	12	8	15	0	0	2	8	58	20	4	8
16	0	6	22	8	36	22	4	2	16	0	0	2	12	44	32	6	4

## Sheet: Figure 2h
Wavelength	Representative scattering spectrum in each range
nm	~560nm	560nm~570nm	570nm~580nm	580nm~590nm	590nm~600nm	600nm~610nm	610nm~
400.324	0.00363	0	0.00723	0.00556	0.0044	0	0.00775
401.519	0.00352	0.000864411	0.00729	0.00529	0.00494	0.000640463	0.00798
402.714	0.00345	0.00167	0.00741	0.00508	0.00545	0.00124	0.00819
403.91	0.00344	0.00242	0.00757	0.00494	0.00593	0.0018	0.00839
405.106	0.00347	0.00312	0.00779	0.00484	0.00638	0.00232	0.00856
406.303	0.00356	0.00375	0.00805	0.00481	0.0068	0.00281	0.00872
407.5	0.00369	0.00433	0.00837	0.00483	0.0072	0.00325	0.00885
408.697	0.00388	0.00486	0.00874	0.00491	0.00757	0.00365	0.00897
409.895	0.00411	0.00532	0.00916	0.00505	0.0079	0.00401	0.00906
411.093	0.0044	0.00573	0.00963	0.00524	0.00822	0.00434	0.00914
412.291	0.00473	0.00608	0.01016	0.00549	0.0085	0.00462	0.0092
413.49	0.00552	0.00618	0.01163	0.0067	0.00837	0.00447	0.00926
414.689	0.00593	0.00526	0.01343	0.00707	0.00836	0.00452	0.00912
415.889	0.00672	0.00591	0.01473	0.00723	0.00894	0.00459	0.00957
417.089	0.00688	0.00655	0.01457	0.00759	0.00857	0.00402	0.00992
418.289	0.00687	0.00639	0.01375	0.00878	0.00912	0.00464	0.0102
419.49	0.00697	0.00685	0.01477	0.00868	0.0099	0.00557	0.0095
420.691	0.00713	0.00754	0.0127	0.00861	0.01014	0.00635	0.0095
421.893	0.00703	0.0075	0.01259	0.00878	0.01073	0.00595	0.00893
423.095	0.00801	0.00836	0.0125	0.00851	0.01154	0.00607	0.00888
424.297	0.00814	0.00884	0.01105	0.00839	0.01176	0.00647	0.00811
425.5	0.00781	0.00945	0.01014	0.00923	0.01192	0.00727	0.00705
426.703	0.00728	0.01098	0.00871	0.0089	0.01415	0.0088	0.00767
427.907	0.00878	0.01345	0.0086	0.01108	0.01639	0.01178	0.00721
429.11	0.0102	0.01685	0.01178	0.01295	0.02074	0.01453	0.00736
430.315	0.01359	0.0185	0.01572	0.01575	0.02419	0.01908	0.00879
431.519	0.01741	0.02253	0.01877	0.02066	0.02729	0.02389	0.01184
432.724	0.02309	0.02738	0.02753	0.02727	0.03214	0.02948	0.01489
433.93	0.03137	0.0331	0.03863	0.03735	0.03788	0.03548	0.01822
435.135	0.04106	0.03993	0.05322	0.04964	0.04405	0.04261	0.02091
436.342	0.05286	0.04815	0.06835	0.06219	0.05181	0.05016	0.02529
437.548	0.06485	0.05614	0.08361	0.0765	0.05907	0.05731	0.0299
438.755	0.07767	0.0653	0.10185	0.0923	0.06665	0.06562	0.03604
439.962	0.09161	0.07556	0.12069	0.10705	0.07399	0.07407	0.04211
441.17	0.10581	0.08549	0.13647	0.12359	0.08183	0.08268	0.0485
442.378	0.12019	0.09483	0.15412	0.13874	0.08905	0.09073	0.05335
443.587	0.1341	0.10318	0.17598	0.15272	0.09545	0.09794	0.05815
444.796	0.14631	0.11261	0.18784	0.16658	0.10265	0.10424	0.06368
446.005	0.15844	0.12085	0.20326	0.17996	0.10753	0.10891	0.06846
447.215	0.16953	0.12892	0.21854	0.19133	0.11455	0.1134	0.07347
448.425	0.17813	0.13606	0.22933	0.20284	0.11919	0.11793	0.07634
449.635	0.18544	0.14368	0.23878	0.21172	0.12482	0.12157	0.08014
450.846	0.19064	0.15044	0.24756	0.21718	0.12977	0.12443	0.08482
452.057	0.19606	0.15645	0.25385	0.22249	0.13548	0.12677	0.08576
453.268	0.19937	0.16164	0.26036	0.22603	0.13908	0.12834	0.08963
454.48	0.20212	0.16441	0.26161	0.23169	0.14164	0.13077	0.09307
455.693	0.20454	0.16937	0.26471	0.23586	0.1433	0.13178	0.09488
456.905	0.20774	0.17431	0.27201	0.23975	0.14611	0.13398	0.09525
458.118	0.2109	0.17824	0.27655	0.24605	0.14841	0.13621	0.09625
459.332	0.21395	0.18357	0.28251	0.25088	0.1507	0.1376	0.09552
460.546	0.21708	0.18859	0.28605	0.25418	0.15271	0.13866	0.09759
461.76	0.21923	0.19123	0.29164	0.25787	0.15383	0.1416	0.09837
462.975	0.22311	0.19557	0.29736	0.26231	0.15459	0.14386	0.09848
464.19	0.22664	0.19927	0.29951	0.26615	0.15475	0.14808	0.099
465.405	0.23065	0.20277	0.30178	0.27214	0.15665	0.15073	0.099
466.621	0.23455	0.20607	0.30638	0.274	0.15709	0.15447	0.09854
467.837	0.23695	0.20887	0.31252	0.27864	0.16066	0.15744	0.09908
469.054	0.23969	0.21237	0.31141	0.28315	0.1633	0.15941	0.09966
470.271	0.24401	0.21635	0.31545	0.2894	0.16452	0.16102	0.10145
471.488	0.24767	0.22085	0.3186	0.29433	0.16965	0.16411	0.10331
472.706	0.25087	0.22414	0.31997	0.2984	0.17246	0.16607	0.10338
473.924	0.2549	0.22745	0.31988	0.29906	0.17551	0.16803	0.10681
475.142	0.25729	0.22907	0.32212	0.30119	0.17726	0.16989	0.10887
476.361	0.26046	0.2331	0.32285	0.30432	0.18244	0.17215	0.10947
477.58	0.26411	0.23596	0.32525	0.30747	0.18471	0.17262	0.11115
478.8	0.26836	0.24002	0.32483	0.31207	0.18837	0.17329	0.11318
480.02	0.27415	0.24562	0.33127	0.31373	0.19124	0.17281	0.11305
481.24	0.27982	0.25187	0.33519	0.31749	0.19403	0.17393	0.1136
482.461	0.28634	0.25789	0.34213	0.32177	0.19849	0.17578	0.11719
483.682	0.2913	0.26268	0.34903	0.32691	0.20409	0.17765	0.11812
484.904	0.29592	0.26609	0.35567	0.33069	0.20744	0.1812	0.12122
486.126	0.30286	0.26969	0.36185	0.33492	0.20862	0.18383	0.12361
487.348	0.30891	0.27553	0.36787	0.34142	0.21141	0.18689	0.12524
488.571	0.31456	0.28012	0.37412	0.3479	0.21318	0.19104	0.1281
489.794	0.32155	0.28454	0.3822	0.35435	0.21403	0.1935	0.13058
491.017	0.32768	0.28922	0.3868	0.35658	0.21313	0.19771	0.13246
492.241	0.33231	0.29452	0.3905	0.36191	0.21381	0.19984	0.13615
493.465	0.33858	0.29924	0.39397	0.36624	0.21454	0.2012	0.13747
494.69	0.34411	0.30612	0.39756	0.37409	0.21831	0.20357	0.14073
495.915	0.3504	0.31173	0.40384	0.3755	0.22069	0.20726	0.14439
497.14	0.3565	0.31659	0.40817	0.3794	0.22262	0.2087	0.1458
498.366	0.36228	0.32299	0.41215	0.38387	0.22597	0.21205	0.1477
499.592	0.36703	0.33017	0.41766	0.38965	0.22907	0.21564	0.1488
500.819	0.37436	0.33912	0.42442	0.39564	0.2324	0.21764	0.14854
502.046	0.38178	0.34785	0.4271	0.39884	0.23581	0.22009	0.14912
503.273	0.39126	0.35905	0.43161	0.40564	0.24024	0.22471	0.15083
504.501	0.40155	0.37069	0.44003	0.40978	0.24413	0.22871	0.15167
505.729	0.41056	0.38211	0.44779	0.41682	0.25204	0.2358	0.15442
506.957	0.42037	0.39376	0.45666	0.42435	0.25937	0.24241	0.15783
508.186	0.42864	0.40338	0.46141	0.43325	0.26907	0.25104	0.16077
509.415	0.43922	0.41566	0.47071	0.43772	0.27756	0.25819	0.16577
510.645	0.452	0.43045	0.47797	0.4436	0.28543	0.26662	0.17065
511.875	0.46389	0.44476	0.48818	0.45043	0.29589	0.27786	0.17614
513.105	0.47641	0.45586	0.49603	0.45467	0.30335	0.28624	0.18165
514.336	0.48918	0.46688	0.50299	0.45827	0.31206	0.29602	0.18643
515.567	0.50133	0.47938	0.50599	0.46329	0.32182	0.30587	0.1924
516.799	0.51502	0.49392	0.51205	0.47157	0.33501	0.31264	0.20011
518.031	0.52901	0.50672	0.52173	0.48213	0.3506	0.32081	0.20649
519.263	0.54292	0.52481	0.52969	0.49064	0.36731	0.33108	0.2159
520.496	0.55938	0.54186	0.54084	0.49935	0.38082	0.34122	0.22405
521.729	0.57489	0.5584	0.54938	0.5128	0.39615	0.35125	0.23126
522.962	0.59006	0.57793	0.56162	0.52346	0.41081	0.36361	0.23626
524.196	0.60687	0.59593	0.57584	0.53528	0.42338	0.3755	0.24337
525.43	0.62277	0.61247	0.58805	0.54748	0.43298	0.38357	0.24774
526.665	0.64019	0.63137	0.60105	0.55895	0.44383	0.39594	0.25814
527.9	0.65911	0.65236	0.61986	0.57564	0.45381	0.40777	0.26361
529.135	0.67921	0.67129	0.63596	0.58755	0.46434	0.42012	0.27072
530.371	0.69894	0.68981	0.65317	0.60226	0.48017	0.43119	0.27846
531.607	0.71895	0.71077	0.66675	0.61381	0.49292	0.44202	0.28576
532.844	0.73889	0.72872	0.68377	0.6268	0.50739	0.45466	0.29132
534.081	0.75843	0.75057	0.69796	0.63942	0.51966	0.4657	0.29651
535.318	0.78061	0.77057	0.71374	0.65052	0.53139	0.47866	0.30325
536.555	0.80143	0.78767	0.72709	0.6603	0.54316	0.49006	0.30999
537.794	0.82057	0.80264	0.73842	0.6713	0.55831	0.49839	0.31564
539.032	0.83859	0.81875	0.75114	0.68223	0.5723	0.50741	0.32393
540.271	0.85591	0.8355	0.76254	0.69657	0.58658	0.51351	0.33126
541.51	0.87415	0.85189	0.77375	0.70986	0.6026	0.52155	0.34035
542.75	0.89209	0.86569	0.78681	0.71958	0.61907	0.53124	0.34981
543.99	0.90975	0.88201	0.79653	0.7294	0.6349	0.54217	0.36096
545.23	0.92662	0.89304	0.80733	0.74226	0.65107	0.55382	0.37056
546.471	0.94061	0.90622	0.81838	0.75363	0.66744	0.5642	0.38274
547.712	0.95262	0.91805	0.83355	0.76669	0.68298	0.57595	0.39232
548.953	0.96369	0.92574	0.84766	0.78078	0.69792	0.58425	0.40533
550.195	0.97263	0.93608	0.86376	0.79166	0.70871	0.59275	0.41508
551.438	0.98221	0.9477	0.88234	0.80527	0.72079	0.60263	0.42831
552.68	0.98823	0.95833	0.90004	0.81772	0.73365	0.61021	0.43429
553.924	0.99444	0.9643	0.90716	0.82586	0.74607	0.61862	0.44306
555.167	0.9977	0.97094	0.91581	0.8345	0.76133	0.62827	0.45325
556.411	0.99894	0.97809	0.92291	0.84429	0.76934	0.6408	0.46073
557.655	1	0.984	0.93355	0.85577	0.77622	0.65224	0.4661
558.899	1	0.99021	0.93893	0.86642	0.78487	0.66267	0.47341
560.144	0.99829	0.99453	0.95051	0.87107	0.79533	0.67217	0.48086
561.39	0.99496	0.99622	0.95453	0.87967	0.80389	0.68028	0.48873
562.636	0.99105	0.99852	0.95931	0.88762	0.81291	0.68971	0.49821
563.882	0.98616	0.99971	0.96658	0.89498	0.82258	0.69612	0.5057
565.128	0.98163	1	0.97392	0.9043	0.83751	0.70425	0.51229
566.375	0.97868	0.99937	0.97723	0.91243	0.84861	0.71299	0.52287
567.622	0.97653	0.99251	0.97691	0.91913	0.86033	0.7206	0.53728
568.87	0.97149	0.98818	0.97542	0.92792	0.87396	0.73072	0.55311
570.118	0.96579	0.98064	0.98021	0.9358	0.88813	0.7401	0.56762
571.367	0.95836	0.97176	0.98362	0.94343	0.89914	0.74754	0.58502
572.615	0.95186	0.96403	0.98649	0.95248	0.91301	0.75337	0.59845
573.865	0.94511	0.9552	0.99146	0.95718	0.92307	0.76025	0.61326
575.114	0.93719	0.94991	1	0.96064	0.93071	0.76821	0.62541
576.364	0.92804	0.93861	0.99838	0.96871	0.94047	0.77698	0.64107
577.615	0.91772	0.9289	0.99492	0.97342	0.948	0.788	0.65673
578.865	0.90819	0.91664	0.98848	0.97697	0.95329	0.80001	0.67128
580.117	0.89651	0.90673	0.98467	0.98067	0.96025	0.81391	0.68485
581.368	0.88484	0.89798	0.97763	0.98514	0.96078	0.82699	0.69913
582.62	0.87501	0.89095	0.97432	0.98905	0.96737	0.8413	0.71295
583.872	0.86387	0.87741	0.96707	0.99096	0.97233	0.85448	0.72733
585.125	0.85098	0.86907	0.9595	0.99077	0.97861	0.86674	0.73965
586.378	0.84013	0.85699	0.94674	0.99425	0.97987	0.87835	0.75363
587.631	0.82836	0.84834	0.93942	0.99852	0.98454	0.89382	0.76437
588.885	0.81718	0.83732	0.9344	1	0.99035	0.90319	0.77187
590.139	0.80583	0.82431	0.9289	0.99771	0.99741	0.91672	0.78394
591.394	0.79428	0.80931	0.91215	0.99151	0.99736	0.9269	0.79472
592.649	0.7826	0.7919	0.8946	0.98386	0.99854	0.93651	0.80898
593.904	0.76891	0.77798	0.88986	0.97378	1	0.94396	0.82033
595.16	0.75644	0.76232	0.88413	0.96172	0.99781	0.95087	0.83044
596.416	0.74403	0.74792	0.87014	0.94652	0.99775	0.95931	0.84034
597.673	0.73412	0.73844	0.85998	0.93557	0.9941	0.96343	0.85324
598.93	0.72353	0.72629	0.85254	0.92471	0.98926	0.96952	0.86481
600.187	0.7131	0.71695	0.84726	0.91132	0.98275	0.97874	0.87662
601.445	0.70284	0.70506	0.83454	0.90039	0.97553	0.98749	0.89121
602.703	0.6935	0.69503	0.82425	0.88736	0.96723	0.99152	0.9026
603.961	0.68503	0.68682	0.81709	0.87586	0.96033	0.99435	0.91839
605.22	0.67384	0.68007	0.80835	0.86438	0.95183	0.99857	0.92751
606.479	0.66599	0.67357	0.79632	0.85232	0.94053	1	0.94523
607.739	0.65896	0.66473	0.78255	0.84075	0.93461	0.99921	0.95776
608.998	0.65141	0.65512	0.76882	0.83104	0.92156	0.99448	0.96844
610.259	0.64253	0.64999	0.75826	0.8214	0.91345	0.98926	0.97862
611.52	0.63336	0.64026	0.74709	0.81291	0.90269	0.98323	0.98822
612.781	0.62411	0.63339	0.73899	0.80307	0.89146	0.97721	0.99084
614.042	0.61364	0.62488	0.729	0.78977	0.87876	0.96792	0.99692
615.304	0.60281	0.61557	0.71538	0.77335	0.8649	0.95754	0.99956
616.566	0.5919	0.60682	0.70014	0.75611	0.84881	0.94177	0.99785
617.829	0.58051	0.59693	0.69038	0.74135	0.83616	0.92774	0.99477
619.092	0.57058	0.58755	0.68342	0.72669	0.82161	0.91451	0.99308
620.356	0.5623	0.58001	0.66555	0.71115	0.80849	0.90234	0.99384
621.619	0.55523	0.57299	0.64858	0.69818	0.79631	0.89263	0.99432
622.883	0.5482	0.56648	0.63605	0.68933	0.78285	0.8806	1
624.148	0.54158	0.55738	0.62196	0.67852	0.77178	0.87208	0.99717
625.413	0.53597	0.55096	0.60999	0.66471	0.75638	0.86765	0.99758
626.679	0.52934	0.54196	0.59399	0.65193	0.74222	0.8577	0.99373
627.944	0.52323	0.53206	0.58004	0.64044	0.72874	0.84714	0.99202
629.21	0.51708	0.52687	0.57061	0.62827	0.71573	0.84177	0.99199
630.477	0.50961	0.5182	0.5619	0.61444	0.69749	0.83309	0.98661
631.744	0.50374	0.5096	0.55054	0.60426	0.68235	0.8229	0.98576
633.011	0.49669	0.49815	0.53209	0.59266	0.67039	0.81238	0.98224
634.279	0.48931	0.4908	0.52625	0.58209	0.65642	0.79927	0.97777
635.547	0.47995	0.48115	0.51777	0.57389	0.64678	0.78958	0.97224
636.815	0.47047	0.47312	0.5065	0.56518	0.63494	0.77935	0.9617
638.084	0.4614	0.46908	0.49539	0.55491	0.62073	0.76702	0.95159
639.353	0.45174	0.46301	0.48846	0.54567	0.60619	0.75289	0.94248
640.623	0.44361	0.45804	0.47916	0.53461	0.59285	0.73489	0.92964
641.893	0.43485	0.45247	0.4694	0.52407	0.5844	0.71904	0.91685
643.163	0.42729	0.44471	0.46049	0.51462	0.57704	0.70752	0.90532
644.434	0.42077	0.43982	0.45135	0.50455	0.56552	0.69559	0.8979
645.705	0.41506	0.43347	0.43889	0.49521	0.55932	0.68263	0.88958
646.976	0.40886	0.42736	0.42994	0.48499	0.55487	0.67368	0.88033
648.248	0.40289	0.4223	0.41752	0.47551	0.54816	0.66268	0.87458
649.52	0.39741	0.41627	0.40855	0.46522	0.5396	0.64992	0.86403
650.793	0.39204	0.4118	0.39663	0.4539	0.53004	0.63781	0.84979
652.066	0.38582	0.40501	0.38869	0.441	0.52226	0.62514	0.83538
653.339	0.38064	0.39991	0.38072	0.43072	0.51141	0.61443	0.82623
654.613	0.37598	0.39502	0.37429	0.41877	0.50098	0.60623	0.81385
655.888	0.37067	0.38817	0.36469	0.40826	0.48981	0.5934	0.80464
657.162	0.36487	0.38079	0.35338	0.40058	0.48204	0.58376	0.79112
658.437	0.35924	0.37207	0.34031	0.38935	0.47427	0.5731	0.78092
659.712	0.3532	0.36529	0.33544	0.38298	0.46601	0.5619	0.76861
660.988	0.34796	0.35984	0.32377	0.37952	0.45803	0.55209	0.75595
662.264	0.34283	0.35339	0.31429	0.37141	0.45157	0.5425	0.73994
663.541	0.33901	0.3508	0.30672	0.36478	0.44178	0.53115	0.72705
664.818	0.33515	0.34647	0.30297	0.35942	0.43484	0.51977	0.7142
666.095	0.33074	0.34297	0.29669	0.35416	0.42907	0.51008	0.70043
667.372	0.32646	0.33638	0.28851	0.3478	0.42307	0.50244	0.68332
668.651	0.32318	0.33015	0.28669	0.34056	0.41643	0.49405	0.66484
669.929	0.31853	0.32449	0.2845	0.33448	0.40875	0.48742	0.64484
671.208	0.31349	0.31791	0.27792	0.33037	0.40217	0.47755	0.62202
672.487	0.30761	0.31337	0.27547	0.32332	0.39782	0.46982	0.60336
673.766	0.30223	0.30863	0.27351	0.31746	0.38967	0.46068	0.58623
675.046	0.29561	0.30289	0.27024	0.31157	0.38369	0.44918	0.56622
676.327	0.28974	0.29748	0.26342	0.30424	0.37339	0.43956	0.54361
677.607	0.28232	0.29292	0.26013	0.29637	0.36706	0.42885	0.52672
678.888	0.27423	0.29014	0.25317	0.2886	0.35799	0.41857	0.5116
680.17	0.26701	0.28416	0.24701	0.28208	0.35278	0.40826	0.49811
681.452	0.26069	0.27901	0.23811	0.27543	0.34601	0.39653	0.48652
682.734	0.25392	0.27279	0.2313	0.26836	0.3395	0.38553	0.47516
684.017	0.24673	0.26832	0.22476	0.26113	0.33206	0.37457	0.46442
685.3	0.24108	0.2633	0.21671	0.2561	0.32688	0.36222	0.45529
686.583	0.23546	0.25848	0.20643	0.24875	0.32213	0.3516	0.44176
687.867	0.22981	0.25227	0.19756	0.24281	0.31457	0.34308	0.42784
689.151	0.22527	0.25006	0.19174	0.23717	0.30659	0.33348	0.41808
690.436	0.22065	0.24554	0.18807	0.23324	0.2995	0.32293	0.40879
691.721	0.21648	0.24029	0.18148	0.22855	0.29114	0.31475	0.39527
693.006	0.21402	0.23386	0.17499	0.22342	0.28207	0.30657	0.383
694.292	0.21092	0.22911	0.17199	0.21971	0.27332	0.29852	0.36897
695.578	0.20756	0.22519	0.1675	0.21664	0.26541	0.29138	0.35688
696.864	0.20421	0.22038	0.16223	0.21467	0.2555	0.28294	0.34392
698.151	0.20154	0.21649	0.1599	0.21028	0.24995	0.27699	0.336
699.438	0.19756	0.21257	0.15608	0.20552	0.24287	0.26981	0.32725
700.726	0.19336	0.2074	0.14952	0.2021	0.23499	0.26072	0.31815
702.014	0.18863	0.20203	0.14372	0.19705	0.22727	0.25276	0.30967
703.302	0.18318	0.19739	0.14142	0.19163	0.22364	0.24326	0.30164
704.591	0.1787	0.19363	0.1373	0.18763	0.21787	0.23448	0.2953
705.88	0.17473	0.18774	0.1355	0.18322	0.21297	0.22541	0.2878
707.17	0.17167	0.18486	0.132	0.17687	0.20763	0.21622	0.28042
708.46	0.1673	0.18114	0.13104	0.16992	0.2039	0.208	0.27111
709.75	0.1629	0.1772	0.12605	0.165	0.20092	0.20132	0.26064
711.041	0.15959	0.17221	0.12103	0.15953	0.19998	0.19445	0.25125
712.332	0.15517	0.16796	0.11639	0.15435	0.19472	0.18767	0.24115
713.623	0.15203	0.16523	0.11345	0.1491	0.18978	0.18099	0.23279
714.915	0.14895	0.16208	0.11283	0.14641	0.1858	0.17432	0.22422
716.208	0.14598	0.15762	0.1124	0.14303	0.17993	0.16863	0.21539
717.5	0.14352	0.1547	0.10863	0.13909	0.17632	0.1634	0.20583
718.793	0.14155	0.15261	0.10795	0.13706	0.17194	0.15964	0.1993
720.087	0.13846	0.15116	0.1057	0.13513	0.16807	0.15439	0.19036
721.38	0.13606	0.14967	0.10211	0.13195	0.16439	0.14915	0.18382
722.675	0.13393	0.14597	0.09976	0.13021	0.15894	0.14472	0.17547
723.969	0.13037	0.14349	0.09526	0.12811	0.15637	0.14086	0.16897
725.264	0.12675	0.13975	0.09276	0.12469	0.15326	0.13665	0.16231
726.559	0.12411	0.13469	0.08885	0.12395	0.14845	0.13134	0.15641
727.855	0.1205	0.13095	0.08622	0.12187	0.14313	0.12589	0.14943
729.151	0.11716	0.12824	0.08662	0.1185	0.13772	0.12174	0.14254
730.448	0.11363	0.12566	0.08472	0.11644	0.13229	0.1172	0.13618
731.745	0.11063	0.12113	0.0865	0.11244	0.12712	0.11323	0.12988
733.042	0.10916	0.11875	0.0873	0.1094	0.12356	0.11029	0.12512
734.339	0.10544	0.11433	0.08711	0.10439	0.11922	0.10727	0.12088
735.637	0.10309	0.1094	0.08261	0.10012	0.11561	0.10444	0.1179
736.936	0.10063	0.1053	0.08102	0.09585	0.11202	0.10178	0.11435
738.235	0.0983	0.10156	0.07897	0.09254	0.10824	0.09814	0.11045
739.534	0.09658	0.09928	0.07703	0.08922	0.10721	0.09667	0.10519
740.833	0.09385	0.0953	0.0761	0.08758	0.10334	0.09403	0.10047
742.133	0.09139	0.09184	0.07335	0.08256	0.10058	0.09202	0.09662
743.433	0.08859	0.0899	0.0711	0.07978	0.09953	0.08832	0.09277
744.734	0.086	0.0882	0.06961	0.07694	0.09814	0.08653	0.08985
746.035	0.08274	0.08621	0.06698	0.07384	0.09707	0.08302	0.08492
747.337	0.07979	0.08369	0.06421	0.07229	0.09562	0.07956	0.08224
748.639	0.07721	0.08159	0.06202	0.07109	0.09317	0.07685	0.07794
749.941	0.07344	0.08046	0.05963	0.07026	0.09292	0.07289	0.07428
751.243	0.07042	0.07765	0.06019	0.06812	0.09103	0.06982	0.06975
752.546	0.06726	0.07646	0.05882	0.06839	0.08655	0.06532	0.06634
753.85	0.06389	0.0745	0.05953	0.0667	0.08119	0.0634	0.06328
755.154	0.06085	0.07254	0.05858	0.06461	0.07786	0.06119	0.06069
756.458	0.05749	0.07027	0.05767	0.06291	0.07299	0.05762	0.05836
757.762	0.05496	0.06665	0.05684	0.06114	0.06788	0.05508	0.05691
759.067	0.0529	0.06539	0.05488	0.05871	0.06404	0.0528	0.05477
760.373	0.04981	0.06255	0.05146	0.05449	0.05957	0.04916	0.05359
761.678	0.04841	0.05938	0.04745	0.05153	0.05538	0.04696	0.05101
762.984	0.04636	0.05758	0.04426	0.04928	0.05342	0.04531	0.04833
764.291	0.04484	0.05447	0.04177	0.04641	0.05049	0.04259	0.04651
765.598	0.04379	0.05285	0.03988	0.04415	0.04738	0.04188	0.0456
766.905	0.04261	0.04919	0.03861	0.04095	0.04449	0.04097	0.0448
768.213	0.04125	0.04748	0.03613	0.03861	0.04336	0.0397	0.04465
769.52	0.04008	0.04568	0.03536	0.03628	0.04313	0.03809	0.04368
770.829	0.0398	0.04475	0.03378	0.03396	0.04213	0.03669	0.04245
772.138	0.03904	0.04348	0.03316	0.03282	0.04204	0.03478	0.04098
773.447	0.03816	0.04202	0.03118	0.03245	0.04107	0.0333	0.03972
774.756	0.03721	0.04112	0.03051	0.03155	0.04017	0.03235	0.03709
776.066	0.03609	0.03945	0.03242	0.02978	0.04078	0.03	0.03569
777.377	0.03433	0.03769	0.03333	0.02907	0.03947	0.02892	0.03318
778.687	0.03373	0.03704	0.0345	0.02935	0.0379	0.02789	0.03211
779.998	0.03298	0.03527	0.03435	0.02912	0.03582	0.02752	0.02989
781.31	0.03139	0.0341	0.0317	0.02919	0.03413	0.02632	0.0278
782.622	0.0296	0.03261	0.03014	0.02912	0.03245	0.02463	0.02703
783.934	0.02857	0.03139	0.02943	0.02907	0.03151	0.02273	0.02594
785.246	0.02732	0.0313	0.02751	0.02815	0.03124	0.02185	0.02396
786.559	0.02562	0.03068	0.02605	0.02645	0.03048	0.02025	0.02305
787.873	0.02499	0.02997	0.02503	0.02587	0.03048	0.0195	0.02213
789.187	0.02419	0.02951	0.0232	0.02549	0.02971	0.01922	0.02195
790.501	0.02251	0.02746	0.02262	0.02392	0.02838	0.01858	0.02242
791.815	0.02133	0.02723	0.02138	0.02362	0.02701	0.01868	0.02183
793.13	0.02042	0.02552	0.02093	0.02246	0.02646	0.01857	0.0216
794.445	0.01911	0.02497	0.01991	0.02201	0.02599	0.01783	0.02075
795.761	0.01842	0.0242	0.01915	0.0207	0.0252	0.01715	0.01935
797.077	0.01776	0.02251	0.01856	0.01873	0.02458	0.01612	0.01866
798.394	0.01675	0.02118	0.01834	0.01796	0.02472	0.01547	0.01763
799.71	0.01586	0.01952	0.01846	0.01759	0.02417	0.01577	0.01658
801.028	0.01453	0.01899	0.0197	0.01632	0.02209	0.01543	0.01546
802.345	0.01371	0.01738	0.02068	0.01561	0.02127	0.01529	0.01486
803.663	0.01277	0.01598	0.02061	0.01518	0.02087	0.01578	0.01348
804.982	0.01257	0.01498	0.02032	0.0155	0.01961	0.01615	0.01294
806.3	0.01171	0.01434	0.01871	0.0145	0.01777	0.01581	0.01194
807.62	0.01068	0.0147	0.01741	0.01392	0.01798	0.01552	0.01171
808.939	0.01043	0.01417	0.01898	0.01275	0.01802	0.01451	0.0119
810.259	0.00912	0.01437	0.01867	0.01253	0.01802	0.01396	0.01058
811.579	0.00821	0.01443	0.01807	0.01119	0.01846	0.01434	0.0096
812.9	0.00769	0.01476	0.01704	0.0098	0.01871	0.01396	0.00946
814.221	0.00801	0.01417	0.01609	0.00983	0.01907	0.01402	0.00934
815.542	0.00763	0.01371	0.01321	0.00942	0.01739	0.01367	0.01002
816.864	0.00627	0.01295	0.01045	0.00806	0.01518	0.0134	0.00982
818.187	0.00587	0.01273	0.00959	0.00809	0.01438	0.01262	0.00962
819.509	0.00633	0.01182	0.00869	0.00706	0.01352	0.01292	0.0097
820.832	0.00587	0.01217	0.00696	0.00712	0.01248	0.01179	0.00917
822.156	0.00569	0.01255	0.00492	0.00575	0.01143	0.01121	0.00885
823.479	0.00619	0.01306	0.00504	0.00488	0.01026	0.01058	0.009
824.803	0.00618	0.01361	0.00555	0.0045	0.00923	0.00931	0.00891
826.128	0.00614	0.01312	0.00499	0.00476	0.00655	0.00916	0.0091
827.453	0.00546	0.01347	0.00461	0.00419	0.00466	0.00866	0.00954
828.778	0.00534	0.01231	0.00408	0.00478	0.00531	0.00882	0.00941
830.104	0.00575	0.01161	0.00406	0.00492	0.00572	0.00804	0.00988
831.43	0.00566	0.01257	0.00464	0.00595	0.00604	0.00731	0.00975
832.756	0.00553	0.01244	0.0048	0.00594	0.00698	0.00634	0.00921
834.083	0.00554	0.01245	0.00449	0.00593	0.00845	0.00588	0.00865
835.41	0.00553	0.01062	0.00608	0.00633	0.00978	0.00537	0.00745
836.738	0.00461	0.00967	0.0067	0.00719	0.01104	0.0051	0.00712
838.066	0.005	0.0092	0.0077	0.0062	0.0124	0.00538	0.00712
839.394	0.0048	0.00849	0.00943	0.00659	0.01406	0.00462	0.00731
840.723	0.00482	0.00721	0.00944	0.00695	0.01323	0.00472	0.00707
842.052	0.00505	0.00608	0.0087	0.00635	0.01249	0.00535	0.00759
843.382	0.00425	0.00531	0.01007	0.00536	0.0111	0.00629	0.00708
844.711	0.00461	0.00462	0.01167	0.00531	0.01079	0.00663	0.00723
846.042	0.00459	0.00489	0.01039	0.00488	0.00946	0.00735	0.00651
847.372	0.00421	0.00493	0.01036	0.00513	0.00964	0.00731	0.00676
848.703	0.00399	0.00467	0.0094	0.00423	0.00853	0.00767	0.00663
850.035	0.00447	0.00495	0.01089	0.00428	0.00736	0.00775	0.00703
851.367	0.00411	0.00468	0.0103	0.0039	0.0066	0.00734	0.00763
852.699	0.0034	0.00462	0.01111	0.00454	0.00486	0.00786	0.00722
854.032	0.00284	0.00519	0.01107	0.00361	0.00688	0.0076	0.00753
855.365	0.00337	0.0055	0.01095	0.00404	0.00879	0.00699	0.00743
856.698	0.00315	0.00545	0.00972	0.00407	0.01015	0.00612	0.00804
858.032	0.00198	0.00631	0.00827	0.00379	0.01249	0.00588	0.00744
859.366	0.00103	0.00614	0.00586	0.00365	0.01348	0.00511	0.00732
860.7	0.000505311	0.00571	0.00538	0.00317	0.01475	0.00558	0.00665
862.035	0.000182772	0.00539	0.0078	0.00389	0.01451	0.00464	0.00748
863.37	0	0.00544	0.00821	0.00388	0.01552	0.00395	0.00845
864.706	0.000107513	0.00598	0.00783	0.00371	0.01568	0.00464	0.00842
866.042	0.000655829	0.00591	0.00772	0.00375	0.01458	0.0043	0.00892
867.378	0.00138	0.00442	0.00654	0.00297	0.01304	0.00498	0.00897
868.715	0.0022	0.00347	0.00743	0.0026	0.01311	0.00625	0.00917
870.053	0.00249	0.00356	0.00917	0.00249	0.0119	0.0067	0.0086
871.39	0.00252	0.00389	0.00759	0.00252	0.01117	0.00774	0.00861
872.728	0.00252	0.00513	0.00569	0.00297	0.01161	0.00831	0.00825
874.067	0.00281	0.00466	0.0068	0.00346	0.01159	0.00872	0.00847
875.405	0.00341	0.00473	0.00524	0.0037	0.01015	0.00881	0.00808
876.744	0.00377	0.00542	0.00697	0.00345	0.00996	0.00911	0.00753
878.084	0.00358	0.00599	0.006	0.00358	0.01041	0.00945	0.00651
879.424	0.00366	0.00744	0.00644	0.00309	0.01019	0.00982	0.00608
880.764	0.00384	0.00803	0.00487	0.00236	0.01183	0.00915	0.00603
882.105	0.00426	0.00845	0.00549	0.0034	0.0129	0.00829	0.00662
883.446	0.00313	0.00846	0.00528	0.00301	0.01272	0.00896	0.00661
884.787	0.00283	0.00927	0.00685	0.00346	0.01304	0.00898	0.00683
886.129	0.00274	0.00892	0.00927	0.00396	0.01165	0.00878	0.00687
887.471	0.0035	0.00809	0.01192	0.00442	0.01156	0.00931	0.00693
888.814	0.00375	0.0082	0.01275	0.00557	0.01022	0.00896	0.00789
890.157	0.00371	0.00756	0.01223	0.00657	0.01013	0.00949	0.00708
891.5	0.00433	0.00785	0.01124	0.00678	0.00912	0.00982	0.00698
892.844	0.00502	0.00705	0.01141	0.00651	0.00873	0.00962	0.00761
894.188	0.00507	0.00545	0.01231	0.00625	0.00881	0.01035	0.00713
895.532	0.00496	0.00554	0.01285	0.00718	0.00901	0.01092	0.00652
896.877	0.00458	0.00635	0.01256	0.00722	0.00878	0.01068	0.00536
898.222	0.00383	0.00685	0.01015	0.00729	0.00802	0.01072	0.00528
899.568	0.00367	0.00705	0.00951	0.00793	0.00798	0.01044	0.00436
900.914	0.00389	0.00631	0.01094	0.00753	0.00833	0.01048	0.00447
902.261	0.00381	0.00553	0.00964	0.00671	0.00965	0.00951	0.00467
903.607	0.00288	0.00546	0.0101	0.00594	0.01102	0.00903	0.00433
904.955	0.00252	0.0058	0.00903	0.00512	0.01096	0.00967	0.00461
906.302	0.00253	0.00631	0.00896	0.00455	0.0102	0.00975	0.00575
907.65	0.0017	0.00566	0.00884	0.00431	0.0109	0.00933	0.00668
908.998	0.00147	0.00559	0.00972	0.00383	0.01053	0.00879	0.00796
910.347	0.00126	0.005	0.00917	0.00206	0.00948	0.00932	0.00814
911.696	0.0013	0.00529	0.00975	0.00116	0.01009	0.00865	0.00874
913.046	0.00129	0.00461	0.00965	0.00114	0.00943	0.00865	0.00876
914.396	0.00155	0.00401	0.00805	0.00138	0.01121	0.0087	0.00891
915.746	0.0013	0.00382	0.00593	0.00132	0.01133	0.00861	0.00831
917.097	0.00166	0.00373	0.00578	0.000681352	0.012	0.00794	0.00837
918.448	0.00224	0.00375	0.00305	0.000910709	0.01218	0.00706	0.00846
919.799	0.00202	0.00381	0.0042	0.00138	0.01241	0.00656	0.00841
921.151	0.00224	0.00448	0.0032	0.00169	0.0118	0.0063	0.00698
922.503	0.00205	0.00551	0.00232	0.00265	0.0116	0.00559	0.00637
923.856	0.00209	0.0062	0.000126873	0.00286	0.01016	0.00536	0.00506
925.209	0.00195	0.00618	0	0.00323	0.00938	0.00448	0.00504
926.562	0.00203	0.00645	0.0017	0.00424	0.00852	0.00409	0.00497
927.916	0.00247	0.00659	0.00249	0.00315	0.00955	0.00331	0.0055
929.27	0.00195	0.00678	0.0029	0.0034	0.00913	0.00286	0.00544
930.624	0.00161	0.00738	0.00447	0.00365	0.00701	0.00318	0.00547
931.979	0.00159	0.00748	0.00427	0.00321	0.00418	0.00445	0.00643
933.334	0.00174	0.00737	0.00525	0.00299	0.00273	0.00419	0.00699
934.69	0.00138	0.00737	0.00681	0.00297	0.00103	0.00406	0.00696
936.046	0.00201	0.00697	0.00896	0.00261	0	0.00453	0.00717
937.403	0.00262	0.00652	0.00872	0.00129	1.96717e-05	0.00517	0.007
938.759	0.00281	0.00649	0.01032	0.00111	0.000594941	0.00544	0.00679
940.117	0.0024	0.00547	0.00988	0.00137	0.00166	0.00552	0.00626
941.474	0.0023	0.0056	0.01031	0.00126	0.00359	0.00585	0.00634
942.832	0.00282	0.00503	0.00978	0	0.00429	0.006	0.00619
944.19	0.00332	0.00509	0.00944	0.000717359	0.00563	0.00604	0.0068
945.549	0.0036	0.00522	0.00717	0.00141	0.00595	0.00621	0.00637
946.908	0.0029	0.00515	0.00738	0.00195	0.00674	0.00661	0.00587
948.268	0.0024	0.00535	0.00631	0.00242	0.00707	0.00713	0.00581
949.628	0.00224	0.00571	0.00574	0.00235	0.00804	0.00751	0.0062
950.988	0.00243	0.00513	0.00491	0.00253	0.0085	0.00748	0.00587
952.348	0.00214	0.00468	0.00594	0.00299	0.00965	0.00712	0.00589
953.709	0.00205	0.00447	0.00514	0.00312	0.00996	0.00728	0.00658
955.071	0.00227	0.00378	0.00381	0.00201	0.01029	0.00743	0.00672
956.433	0.00219	0.00461	0.00383	0.00285	0.01024	0.00814	0.00677
957.795	0.00269	0.00436	0.00303	0.00311	0.00957	0.00863	0.00684
959.157	0.00333	0.00371	0.00293	0.00373	0.00888	0.00867	0.0073
960.52	0.00409	0.00361	0.00387	0.00493	0.00909	0.00814	0.00716
961.884	0.00441	0.00348	0.00442	0.00521	0.009	0.00852	0.00689
963.247	0.00482	0.00256	0.00599	0.00521	0.01021	0.00983	0.0063
964.612	0.0049	0.00302	0.00557	0.00553	0.01047	0.00846	0.00508
965.976	0.00511	0.00345	0.00769	0.00603	0.01093	0.00834	0.00381
967.341	0.00493	0.00297	0.00808	0.00632	0.01153	0.00798	0.00391
968.706	0.00548	0.0037	0.01106	0.00652	0.01038	0.00852	0.00418
970.072	0.00511	0.00365	0.01116	0.00658	0.01084	0.00793	0.0041
971.438	0.00503	0.0048	0.01272	0.00714	0.01059	0.0084	0.00436
972.804	0.00439	0.00625	0.01381	0.00613	0.00904	0.0084	0.00345
974.171	0.00318	0.0063	0.0154	0.00646	0.00933	0.00848	0.00352
975.538	0.00337	0.00716	0.01594	0.00518	0.00895	0.00852	0.00403
976.906	0.00344	0.00717	0.01485	0.00445	0.00847	0.00823	0.00413
978.274	0.00337	0.00686	0.01321	0.00477	0.00769	0.00813	0.00475
979.642	0.00299	0.00651	0.01041	0.00511	0.00708	0.00828	0.00548
981.011	0.00317	0.00611	0.00705	0.00477	0.00756	0.00815	0.0068
982.38	0.00357	0.00649	0.00583	0.0039	0.00795	0.00776	0.00697
983.749	0.00391	0.0078	0.00308	0.00381	0.00827	0.00799	0.00713
985.119	0.00426	0.00732	0.00247	0.00342	0.00754	0.00817	0.0074
986.489	0.00409	0.00716	0.00277	0.00296	0.00714	0.00768	0.00752
987.86	0.00435	0.00705	0.00172	0.00218	0.00872	0.00665	0.00765
989.231	0.00423	0.00684	0.00175	0.00209	0.00906	0.00627	0.00751
990.602	0.00404	0.00658	0.00221	0.00202	0.00943	0.00587	0.00724
991.974	0.00378	0.00627	0.0031	0.00199	0.00983	0.00545	0.00682
993.346	0.00347	0.0059	0.00443	0.00197	0.01025	0.005	0.00627
994.719	0.00309	0.00548	0.00619	0.00199	0.0107	0.00453	0.00557
996.092	0.00264	0.00501	0.00838	0.00203	0.01119	0.00404	0.00474
997.465	0.00213	0.00449	0.011	0.0021	0.0117	0.00353	0.00376
998.839	0.00155	0.00391	0.01406	0.0022	0.01224	0.00299	0.00265
1000.21	0.000913861	0.00328	0.01755	0.00232	0.01281	0.00243	0.0014
1000.56	0.000204275	0.0026	0.02147	0.00247	0.0134	0.00185	0

## Sheet: Figure 2i
OIS time	Peak wavelength range
hour	530nm~540nm		540nm~550nm		550nm~560		560nm~570nm		570nm~580nm		580nm~590nm		590nm~600nm		600nm~640nm
	Average	SE	Average	SE	Average	SE	Average	SE	Average	SE	Average	SE	Average	SE	Average	SE
0h	0.125	0.125	4.5	1.07238	41.75	3.0104	26.375	1.4857	22.625	1.90367	3.5	0.78528	1	0.31623	0.125	0.125
12h	0	0	6.4	1.09022	37.6	1.69256	24.8	1.66533	23.6	1.56388	4.53333	0.79202	1.33333	0.82038	1.73333	0.51146
24h	1.06667	0.54743	11.6	1.68127	28.4	1.86394	19.8667	1.60317	24.6667	1.82748	9.33333	1.61737	2.8	0.47006	2.26667	0.67236
48h	0.25	0.25	4.25	1.27639	31.25	2.28674	18.125	1.53263	29.625	1.99348	11	1.75119	2.25	0.72744	3.25	0.94648
72h	4.57143	3.3442	4.85714	1.73793	13.1429	2.21927	12.5714	3.45624	22	2.54484	16.8571	4.273	10.8571	2.38476	15.1429	2.46334
96h	0.13333	0.13333	3.86667	1.30153	12.1333	1.44046	17.3333	1.67522	29.4667	2.06989	18	2.12916	6.53333	1.17865	12.5333	1.79382
120h	0	0	1.75	0.65511	9.75	1.4477	14.75	1.47054	34.375	1.55154	22.375	1.74374	8.5	1.29743	8.5	1.25831
144h	0	0	0.125	0.125	4.625	0.88917	13.375	1.70018	50.5	2.07766	21.625	2.31098	5.75	1.06262	4.5	1.29743

## Sheet: Figure 3b
	580 nm peak								600 nm peak									620 nm peak										640 nm peak
Wavelength	Scattering cross section	Scattering cross section	Scattering cross section	Scattering cross section	Scattering cross section	Scattering cross section		Wavelength	Scattering cross section	Scattering cross section	Scattering cross section	Scattering cross section	Scattering cross section	Wavelength	Scattering cross section		Wavelength	Scattering cross section	Wavelength	Scattering cross section	Scattering cross section	Scattering cross section	Scattering cross section	Wavelength	Scattering cross section		Wavelength	Scattering cross section	Scattering cross section	Scattering cross section	Scattering cross section	Scattering cross section	Scattering cross section
nm	m²	m²	m²	m²	m²	m²		nm	m²	m²	m²	m²	m²	nm	m²		nm	m²	nm	m²	m²	m²	m²	nm	m²		nm	m²	m²	m²	m²	m²	m²
	N=3	N=4	N=5	N=6	N=7, Hex.	N=7, Hep.			N=3	N=4	N=5	N=6	N=7, Hex.		N=7, Hep.			N=7, Hep.		N=3	N=6	N=4	N=5		N=7, Hex.			N=3	N=4	N=5	N=6	N=7, Hex.	N=7, Hep.
400	7.749e-16	1.2986e-15	1.814e-15	2.2839e-15	3.1597e-15	2.7896e-15		400	7.825e-16	1.3111e-15	1.84e-15	2.3339e-15	2.7756e-15	400	3.2346e-15		400	2.6981e-15	400	7.6003e-16	2.2634e-15	1.2802e-15	1.79e-15	400	3.1363e-15		400	7.491e-16	1.2572e-15	1.756e-15	2.2055e-15	3.0544e-15	2.6255e-15
410	7.456e-16	1.246e-15	1.7421e-15	2.1994e-15	3.0456e-15	2.6986e-15		410	7.5291e-16	1.259e-15	1.77e-15	2.2456e-15	2.6807e-15	410	3.1181e-15		410	2.6043e-15	410	7.3238e-16	2.1779e-15	1.2292e-15	1.72e-15	410	3.022e-15		410	7.2166e-16	1.207e-15	1.6863e-15	2.1221e-15	2.9438e-15	2.5333e-15
420	7.137e-16	1.1878e-15	1.663e-15	2.1053e-15	2.9152e-15	2.5944e-15		420	7.2053e-16	1.2007e-15	1.69e-15	2.1463e-15	2.5723e-15	420	2.9835e-15		420	2.4977e-15	420	7.0146e-16	2.0824e-15	1.1722e-15	1.64e-15	420	2.8907e-15		420	6.9071e-16	1.1512e-15	1.6084e-15	2.0286e-15	2.8166e-15	2.4292e-15
430	6.794e-16	1.1268e-15	1.58e-15	2.0064e-15	2.7809e-15	2.4836e-15		430	6.8477e-16	1.1388e-15	1.6e-15	2.0422e-15	2.4565e-15	430	2.8419e-15		430	2.384e-15	430	6.6765e-16	1.9805e-15	1.111e-15	1.56e-15	430	2.7506e-15		430	6.5826e-16	1.091e-15	1.5269e-15	1.9301e-15	2.6812e-15	2.3187e-15
440	6.441e-16	1.0637e-15	1.4949e-15	1.9056e-15	2.6414e-15	2.3703e-15		440	6.4699e-16	1.0726e-15	1.51e-15	1.9291e-15	2.3307e-15	440	2.6803e-15		440	2.2577e-15	440	6.3095e-16	1.8695e-15	1.0456e-15	1.47e-15	440	2.5903e-15		440	6.2192e-16	1.0268e-15	1.4378e-15	1.8212e-15	2.5248e-15	2.195e-15
450	6.071e-16	9.998e-16	1.4094e-15	1.804e-15	2.5032e-15	2.2555e-15		450	6.0754e-16	1.0053e-15	1.42e-15	1.8158e-15	2.2034e-15	450	2.5187e-15		450	2.1297e-15	450	5.9246e-16	1.7576e-15	9.791e-16	1.38e-15	450	2.43e-15		450	5.8402e-16	9.6141e-16	1.3481e-15	1.7115e-15	2.3682e-15	2.0698e-15
460	5.592e-16	9.201e-16	1.3022e-15	1.6753e-15	2.3282e-15	2.1066e-15		460	5.5795e-16	9.229e-16	1.3e-15	1.6776e-15	2.0454e-15	460	2.3235e-15		460	1.9744e-15	460	5.4426e-16	1.623e-15	8.986e-16	1.27e-15	460	2.2395e-15		460	5.3669e-16	8.8266e-16	1.2411e-15	1.5808e-15	2.1829e-15	1.9194e-15
470	5.09e-16	8.383e-16	1.1922e-15	1.5425e-15	2.1483e-15	1.9513e-15		470	5.066e-16	8.392e-16	1.19e-15	1.5378e-15	1.8841e-15	470	2.1274e-15		470	1.8169e-15	470	4.9433e-16	1.4872e-15	8.1704e-16	1.16e-15	470	2.0493e-15		470	4.8772e-16	8.0296e-16	1.1334e-15	1.4492e-15	1.998e-15	1.7672e-15
480	4.872e-16	8.021e-16	1.1453e-15	1.4907e-15	2.085e-15	1.8978e-15		480	4.8118e-16	7.9644e-16	1.13e-15	1.4672e-15	1.8055e-15	480	2.0175e-15		480	1.7326e-15	480	4.6892e-16	1.4141e-15	7.7456e-16	1.1e-15	480	1.9368e-15		480	4.6278e-16	7.6141e-16	1.0762e-15	1.3773e-15	1.8861e-15	1.6836e-15
490	4.812e-16	7.916e-16	1.1341e-15	1.4853e-15	2.0914e-15	1.9033e-15		490	4.7089e-16	7.7797e-16	1.11e-15	1.4379e-15	1.7762e-15	490	1.9621e-15		490	1.6948e-15	490	4.5834e-16	1.3807e-15	7.5616e-16	1.07e-15	490	1.8764e-15		490	4.5266e-16	7.4384e-16	1.0514e-15	1.3447e-15	1.8251e-15	1.6456e-15
500	5.108e-16	8.375e-16	1.2013e-15	1.5814e-15	2.2542e-15	2.0382e-15		500	4.9341e-16	8.1125e-16	1.15e-15	1.4951e-15	1.8506e-15	500	2.0242e-15		500	1.7523e-15	500	4.7973e-16	1.4294e-15	7.8861e-16	1.11e-15	500	1.926e-15		500	4.7444e-16	7.7671e-16	1.0942e-15	1.3929e-15	1.8712e-15	1.7006e-15
510	6.534e-16	1.061e-15	1.5148e-15	1.9969e-15	2.9457e-15	2.5793e-15		510	6.144e-16	9.9605e-16	1.4e-15	1.7914e-15	2.2071e-15	510	2.4184e-15		510	2.0584e-15	510	5.9742e-16	1.6998e-15	9.712e-16	1.35e-15	510	2.2755e-15		510	5.9267e-16	9.5808e-16	1.3323e-15	1.664e-15	2.2134e-15	2.0011e-15
520	8.51e-16	1.3704e-15	1.9483e-15	2.5717e-15	4.0405e-15	3.3208e-15		520	7.6989e-16	1.2296e-15	1.7e-15	2.1232e-15	2.5935e-15	520	2.9091e-15		520	2.3776e-15	520	7.5879e-16	2.0143e-15	1.2196e-15	1.66e-15	520	2.7075e-15		520	7.6147e-16	1.2112e-15	1.6581e-15	2.0092e-15	2.6673e-15	2.3493e-15
530	1.0608e-15	1.7661e-15	2.5338e-15	3.3512e-15	5.6361e-15	4.2926e-15		530	8.7948e-16	1.4142e-15	1.94e-15	2.3969e-15	2.9255e-15	530	3.4749e-15		530	2.5159e-15	530	8.8638e-16	2.1958e-15	1.4466e-15	1.9e-15	530	3.0786e-15		530	9.1932e-16	1.4612e-15	1.9776e-15	2.27e-15	3.0977e-15	2.5394e-15
540	1.3061e-15	2.3404e-15	3.4124e-15	4.5028e-15	7.6831e-15	5.689e-15		540	9.0013e-16	1.5052e-15	2.12e-15	2.6998e-15	3.352e-15	540	4.2065e-15		540	2.4606e-15	540	9.0777e-16	2.1568e-15	1.5475e-15	1.93e-15	540	3.286e-15		540	1.0145e-15	1.6691e-15	2.1766e-15	2.2709e-15	3.2739e-15	2.425e-15
550	1.7084e-15	3.2591e-15	4.7759e-15	6.2338e-15	9.9855e-15	7.7616e-15		550	8.9014e-16	1.6316e-15	2.45e-15	3.3087e-15	4.1985e-15	550	5.3827e-15		550	2.4609e-15	550	8.1511e-16	2.0669e-15	1.4682e-15	1.78e-15	550	3.5147e-15		550	1.0001e-15	1.8066e-15	2.1289e-15	1.9843e-15	3.1183e-15	2.0812e-15
560	2.4205e-15	4.6705e-15	6.7496e-15	8.6198e-15	1.2124e-14	1.0559e-14		560	1.0003e-15	2.0881e-15	3.35e-15	4.6971e-15	6.0136e-15	560	7.5282e-15		560	2.9262e-15	560	6.6711e-16	2.2802e-15	1.2837e-15	1.7e-15	560	4.2353e-15		560	8.2721e-16	1.7148e-15	1.7613e-15	1.5968e-15	2.8759e-15	1.7857e-15
570	3.1992e-15	6.0622e-15	8.6108e-15	1.073e-14	1.3626e-14	1.2955e-14		570	1.4041e-15	3.1146e-15	5.05e-15	7.0725e-15	8.9778e-15	570	1.073e-14		570	4.1329e-15	570	5.9722e-16	3.0802e-15	1.2554e-15	2.01e-15	570	5.7733e-15		570	6.0022e-16	1.3718e-15	1.3591e-15	1.4547e-15	3.028e-15	1.8653e-15
571	3.2599e-15	6.1678e-15	8.7512e-15	1.0881e-14	1.3735e-14	1.3124e-14		580	2.2514e-15	4.8644e-15	7.64e-15	1.044e-14	1.2983e-14	580	1.4854e-14		580	6.3432e-15	580	7.1114e-16	4.7077e-15	1.6001e-15	2.91e-15	580	8.378e-15		580	4.3045e-16	1.0211e-15	1.2036e-15	1.7339e-15	3.8708e-15	2.4773e-15
572	3.3151e-15	6.2639e-15	8.8793e-15	1.1018e-14	1.3836e-14	1.3276e-14		590	3.5656e-15	7.1606e-15	1.07e-14	1.4189e-14	1.7167e-14	590	1.9141e-14		590	1.0299e-14	590	1.2186e-15	7.8251e-15	2.7045e-15	4.96e-15	590	1.2719e-14		590	3.8983e-16	9.0535e-16	1.5379e-15	2.7399e-15	5.8924e-15	4.0159e-15
573	3.3643e-15	6.3499e-15	8.9944e-15	1.114e-14	1.3927e-14	1.341e-14		591	3.6902e-15	7.36e-15	1.1e-14	1.4491e-14	1.7489e-14	591	1.9477e-14		600	1.5883e-14	600	2.3901e-15	1.25e-14	4.9258e-15	8.45e-15	600	1.8525e-14		600	5.8053e-16	1.2725e-15	2.6502e-15	4.8486e-15	9.4797e-15	6.9169e-15
574	3.4071e-15	6.4251e-15	9.096e-15	1.1245e-14	1.4008e-14	1.3527e-14		592	3.8061e-15	7.543e-15	1.12e-14	1.4766e-14	1.778e-14	592	1.9781e-14		610	2.1051e-14	610	4.0266e-15	1.704e-14	7.7033e-15	1.23e-14	610	2.3846e-14		610	1.148e-15	2.369e-15	4.8715e-15	8.4276e-15	1.4785e-14	1.1524e-14
575	3.4431e-15	6.4891e-15	9.1835e-15	1.1335e-14	1.4078e-14	1.3626e-14		593	3.9119e-15	7.7078e-15	1.14e-14	1.5013e-14	1.8038e-14	593	2.0052e-14		611	2.1428e-14	611	4.1711e-15	1.7376e-14	7.9383e-15	1.26e-14	611	2.4242e-14		620	2.3832e-15	4.6004e-15	8.6482e-15	1.375e-14	2.1645e-14	1.7955e-14
576	3.4722e-15	6.5418e-15	9.2566e-15	1.1408e-14	1.4136e-14	1.3706e-14		594	4.0062e-15	7.8529e-15	1.16e-14	1.5231e-14	1.8262e-14	594	2.0287e-14		612	2.1767e-14	612	4.3046e-15	1.7678e-14	8.1548e-15	1.28e-14	612	2.4602e-14		630	4.4503e-15	8.005e-15	1.359e-14	1.9836e-14	2.8566e-14	2.4933e-14
577	3.4942e-15	6.5828e-15	9.3152e-15	1.1465e-14	1.4182e-14	1.3768e-14		595	4.088e-15	7.9769e-15	1.18e-14	1.5416e-14	1.8452e-14	595	2.0486e-14		613	2.2068e-14	613	4.4251e-15	1.7945e-14	8.3505e-15	1.31e-14	613	2.4923e-14		631	4.6476e-15	8.3167e-15	1.401e-14	2.0317e-14	2.9087e-14	2.5479e-14
578	3.5091e-15	6.6121e-15	9.359e-15	1.1505e-14	1.4216e-14	1.3812e-14		596	4.1563e-15	8.079e-15	1.19e-14	1.557e-14	1.8606e-14	596	2.0646e-14		614	2.2328e-14	614	4.5313e-15	1.8175e-14	8.5234e-15	1.33e-14	614	2.5204e-14		632	4.8315e-15	8.6068e-15	1.4397e-14	2.0756e-14	2.956e-14	2.5979e-14
579	3.517e-15	6.6299e-15	9.3883e-15	1.1529e-14	1.4236e-14	1.3837e-14		597	4.2108e-15	8.1586e-15	1.2e-14	1.5692e-14	1.8725e-14	597	2.0768e-14		615	2.2546e-14	615	4.6218e-15	1.8367e-14	8.6718e-15	1.35e-14	615	2.5443e-14		633	4.999e-15	8.8712e-15	1.4747e-14	2.1148e-14	2.9982e-14	2.6428e-14
580	3.5179e-15	6.6362e-15	9.4031e-15	1.1538e-14	1.4243e-14	1.3846e-14		598	4.251e-15	8.2155e-15	1.21e-14	1.5781e-14	1.8809e-14	598	2.0849e-14		616	2.2723e-14	616	4.6957e-15	1.852e-14	8.7945e-15	1.36e-14	616	2.5638e-14		634	5.1471e-15	9.1062e-15	1.5056e-14	2.1492e-14	3.035e-14	2.6825e-14
581	3.5119e-15	6.6313e-15	9.404e-15	1.153e-14	1.4236e-14	1.3837e-14		599	4.277e-15	8.25e-15	1.21e-14	1.5838e-14	1.8858e-14	599	2.0891e-14		617	2.2857e-14	617	4.7524e-15	1.8635e-14	8.8906e-15	1.38e-14	617	2.5789e-14		635	5.2735e-15	9.3088e-15	1.532e-14	2.1783e-14	3.0662e-14	2.7165e-14
582	3.4892e-15	6.6111e-15	9.3926e-15	1.1504e-14	1.4205e-14	1.3805e-14		600	4.289e-15	8.2625e-15	1.21e-14	1.5864e-14	1.8874e-14	600	2.0893e-14		618	2.295e-14	618	4.7917e-15	1.8711e-14	8.9599e-15	1.38e-14	618	2.5896e-14		636	5.3762e-15	9.4764e-15	1.5539e-14	2.202e-14	3.0917e-14	2.7448e-14
583	3.4829e-15	6.5907e-15	9.3649e-15	1.1473e-14	1.4183e-14	1.3773e-14		601	4.2877e-15	8.2539e-15	1.21e-14	1.5859e-14	1.8858e-14	601	2.0857e-14		619	2.3006e-14	619	4.8156e-15	1.8753e-14	9.0057e-15	1.39e-14	619	2.5963e-14		637	5.454e-15	9.6074e-15	1.5709e-14	2.2202e-14	3.1114e-14	2.7672e-14
584	3.4542e-15	6.5471e-15	9.316e-15	1.1411e-14	1.4124e-14	1.3704e-14		602	4.2736e-15	8.2253e-15	1.21e-14	1.5826e-14	1.881e-14	602	2.0783e-14		620	2.3022e-14	620	4.823e-15	1.8758e-14	9.0264e-15	1.39e-14	620	2.5986e-14		638	5.5064e-15	9.7011e-15	1.5831e-14	2.2329e-14	3.1251e-14	2.7837e-14
585	3.4091e-15	6.4743e-15	9.2288e-15	1.1305e-14	1.4021e-14	1.3585e-14		603	4.2479e-15	8.1779e-15	1.2e-14	1.5764e-14	1.8733e-14	603	2.0672e-14		621	2.2994e-14	621	4.8121e-15	1.8723e-14	9.0182e-15	1.39e-14	621	2.596e-14		639	5.5334e-15	9.7575e-15	1.5904e-14	2.2401e-14	3.133e-14	2.7943e-14
586	3.3585e-15	6.3917e-15	9.1283e-15	1.1185e-14	1.3903e-14	1.3451e-14		604	4.2115e-15	8.1131e-15	1.19e-14	1.5677e-14	1.8629e-14	604	2.0527e-14		622	2.2924e-14	622	4.7841e-15	1.8649e-14	8.9827e-15	1.39e-14	622	2.5884e-14		640	5.5358e-15	9.7775e-15	1.593e-14	2.2419e-14	3.1351e-14	2.7991e-14
587	3.3032e-15	6.3004e-15	9.016e-15	1.1052e-14	1.377e-14	1.3304e-14		605	4.168e-15	8.0317e-15	1.18e-14	1.5567e-14	1.8495e-14	605	2.0348e-14		623	2.2813e-14	623	4.7406e-15	1.8538e-14	8.9218e-15	1.38e-14	623	2.5761e-14		641	5.5151e-15	9.7625e-15	1.5909e-14	2.2386e-14	3.1315e-14	2.7982e-14
588	3.2439e-15	6.2016e-15	8.8935e-15	1.0909e-14	1.3625e-14	1.3144e-14		606	4.109e-15	7.9389e-15	1.17e-14	1.5433e-14	1.835e-14	606	2.0143e-14		624	2.2665e-14	624	4.6832e-15	1.8394e-14	8.838e-15	1.37e-14	624	2.5594e-14		642	5.4729e-15	9.7148e-15	1.5846e-14	2.2303e-14	3.1224e-14	2.7919e-14
589	3.1814e-15	6.0966e-15	8.7621e-15	1.0756e-14	1.3467e-14	1.2974e-14		607	4.0472e-15	7.8319e-15	1.16e-14	1.528e-14	1.8175e-14	607	1.9907e-14		625	2.2482e-14	625	4.6138e-15	1.822e-14	8.7336e-15	1.35e-14	625	2.5384e-14		643	5.4114e-15	9.6371e-15	1.5742e-14	2.2173e-14	3.108e-14	2.7805e-14
590	3.1164e-15	5.9864e-15	8.6231e-15	1.0595e-14	1.33e-14	1.2794e-14		608	3.9788e-15	7.7143e-15	1.14e-14	1.5108e-14	1.7982e-14	608	1.9647e-14		626	2.2267e-14	626	4.5341e-15	1.8017e-14	8.6111e-15	1.34e-14	626	2.5135e-14		644	5.3329e-15	9.5322e-15	1.5601e-14	2.2001e-14	3.0886e-14	2.7641e-14
600	2.4386e-15	4.7897e-15	7.0574e-15	8.7905e-15	1.1312e-14	1.0769e-14		609	3.9052e-15	7.5876e-15	1.13e-14	1.4921e-14	1.7772e-14	609	1.9365e-14		627	2.2024e-14	627	4.446e-15	1.779e-14	8.4731e-15	1.32e-14	627	2.4848e-14		645	5.24e-15	9.4034e-15	1.5426e-14	2.1789e-14	3.0646e-14	2.7433e-14
610	1.8752e-15	3.7372e-15	5.6091e-15	7.0993e-15	9.3244e-15	8.831e-15		610	3.8275e-15	7.4532e-15	1.11e-14	1.472e-14	1.7547e-14	610	1.9064e-14		628	2.1756e-14	628	4.351e-15	1.7542e-14	8.322e-15	1.3e-14	628	2.4528e-14		646	5.135e-15	9.254e-15	1.5221e-14	2.1541e-14	3.0362e-14	2.7183e-14
620	1.4624e-15	2.9385e-15	4.4694e-15	5.7393e-15	7.6587e-15	7.2384e-15		620	2.978e-15	5.941e-15	9.05e-15	1.2289e-14	1.4832e-14	620	1.5696e-14		629	2.1466e-14	629	4.2509e-15	1.7275e-14	8.1602e-15	1.27e-14	629	2.4177e-14		647	5.0202e-15	9.087e-15	1.4991e-14	2.1262e-14	3.0038e-14	2.6896e-14
630	1.1573e-15	2.3353e-15	3.5866e-15	4.6638e-15	6.3032e-15	5.9531e-15		630	2.236e-15	4.544e-15	7.07e-15	9.789e-15	1.1992e-14	621	1.5387e-14		630	2.1156e-14	630	4.1468e-15	1.6992e-14	7.9899e-15	1.25e-14	630	2.3799e-14		648	4.898e-15	8.9058e-15	1.4738e-14	2.0954e-14	2.9677e-14	2.6574e-14
640	9.393e-16	1.8988e-15	2.9362e-15	3.8573e-15	5.2625e-15	4.9729e-15		640	1.7126e-15	3.5163e-15	5.55e-15	7.7934e-15	9.6737e-15	622	1.5102e-14		631	2.083e-14	640	3.1004e-15	1.3801e-14	6.1707e-15	9.94e-15	640	1.9136e-14		649	4.7702e-15	8.7131e-15	1.4467e-14	2.0623e-14	2.9282e-14	2.6222e-14
650	7.791e-16	1.5759e-15	2.449e-15	3.2442e-15	4.457e-15	4.2173e-15		650	1.3499e-15	2.7858e-15	4.44e-15	6.2937e-15	7.8959e-15	623	1.4845e-14		632	2.049e-14	650	2.2981e-15	1.0868e-14	4.6649e-15	7.67e-15	650	1.4335e-14		650	4.6387e-15	8.5117e-15	1.418e-14	2.0271e-14	2.8859e-14	2.5844e-14
660	6.583e-16	1.3313e-15	2.0766e-15	2.7699e-15	3.8251e-15	3.6259e-15		660	1.0932e-15	2.2606e-15	3.62e-15	5.1743e-15	6.5469e-15	624	1.462e-14		633	2.0139e-14	660	1.7525e-15	8.6025e-15	3.5934e-15	5.98e-15	660	1.0656e-14		660	3.3691e-15	6.4325e-15	1.1064e-14	1.6293e-14	2.3725e-14	2.1339e-14
670	5.579e-16	1.127e-15	1.7627e-15	2.3656e-15	3.2814e-15	3.1158e-15		670	8.8946e-16	1.8389e-15	2.96e-15	4.2464e-15	5.4115e-15	625	1.4428e-14		634	1.9779e-14	670	1.343e-15	6.7327e-15	2.7651e-15	4.63e-15	661	1.0402e-14		670	2.3316e-15	4.5686e-15	8.0203e-15	1.2102e-14	1.7658e-14	1.6207e-14
680	4.801e-16	9.683e-16	1.5176e-15	2.047e-15	2.8487e-15	2.7104e-15		680	7.4044e-16	1.529e-15	2.47e-15	3.5521e-15	4.5527e-15	626	1.4273e-14		635	1.9413e-14	680	1.0671e-15	5.4074e-15	2.1993e-15	3.7e-15	662	1.0178e-14		680	1.7043e-15	3.3843e-15	5.9926e-15	9.1681e-15	1.2996e-14	1.2451e-14
690	4.189e-16	8.436e-16	1.3241e-15	1.7937e-15	2.502e-15	2.3858e-15		690	6.2913e-16	1.297e-15	2.1e-15	3.0257e-15	3.8962e-15	627	1.4156e-14		636	1.9041e-14	690	8.747e-16	4.4549e-15	1.8018e-15	3.03e-15	663	9.9989e-15		690	1.312e-15	2.6231e-15	4.6571e-15	7.1772e-15	9.6128e-15	9.8322e-15
700	3.699e-16	7.435e-16	1.1683e-15	1.5883e-15	2.2189e-15	2.1208e-15		700	5.4338e-16	1.1179e-15	1.81e-15	2.6157e-15	3.3813e-15	628	1.4077e-14		637	1.8667e-14	700	7.3436e-16	3.7465e-15	1.5107e-15	2.54e-15	664	9.8702e-15		700	1.0502e-15	2.1066e-15	3.7393e-15	5.784e-15	7.3643e-15	7.9677e-15
710	3.358e-16	6.737e-16	1.0595e-15	1.4441e-15	2.0174e-15	1.9339e-15		710	4.8666e-16	9.9949e-16	1.62e-15	2.3432e-15	3.0378e-15	629	1.4036e-14		638	1.8292e-14	710	6.4718e-16	3.3024e-15	1.3294e-15	2.24e-15	665	9.7941e-15		710	9.0188e-16	1.8107e-15	3.2114e-15	4.9757e-15	6.6991e-15	6.8767e-15
720	3.16e-16	6.331e-16	9.96e-16	1.3596e-15	1.8958e-15	1.8244e-15		720	4.565e-16	9.3646e-16	1.52e-15	2.1985e-15	2.8556e-15	630	1.4032e-14		639	1.7916e-14	720	6.0549e-16	3.0906e-15	1.2426e-15	2.09e-15	666	9.7714e-15		720	8.4106e-16	1.6879e-15	2.9939e-15	4.6435e-15	6.3997e-15	6.4305e-15
730	2.979e-16	5.96e-16	9.378e-16	1.2818e-15	1.7837e-15	1.7231e-15		730	4.29e-16	8.7886e-16	1.42e-15	2.0655e-15	2.6875e-15	631	1.406e-14		640	1.7543e-14	730	5.6756e-16	2.8962e-15	1.1635e-15	1.96e-15	667	9.8012e-15		730	7.8586e-16	1.5761e-15	2.7953e-15	4.339e-15	6.1188e-15	6.0196e-15
740	2.813e-16	5.618e-16	8.842e-16	1.2099e-15	1.6804e-15	1.6291e-15		740	4.0386e-16	8.261e-16	1.34e-15	1.9429e-15	2.532e-15	632	1.4117e-14		641	1.7171e-14	740	5.3295e-16	2.7175e-15	1.0911e-15	1.84e-15	668	9.8802e-15		740	7.3563e-16	1.4741e-15	2.6137e-15	4.0596e-15	5.8535e-15	5.641e-15
750	2.661e-16	5.304e-16	8.348e-16	1.1433e-15	1.5849e-15	1.5418e-15		750	3.8081e-16	7.7763e-16	1.26e-15	1.8297e-15	2.3881e-15	633	1.4196e-14		642	1.6804e-14	750	5.0126e-16	2.5529e-15	1.0248e-15	1.72e-15	669	1.0003e-14		750	6.8976e-16	1.3808e-15	2.4473e-15	3.8028e-15	5.6011e-15	5.2917e-15
760	2.521e-16	5.014e-16	7.891e-16	1.0816e-15	1.4964e-15	1.4605e-15		760	3.5959e-16	7.33e-16	1.19e-15	1.7251e-15	2.2546e-15	634	1.4291e-14		643	1.644e-14	760	4.7217e-16	2.4011e-15	9.6379e-16	1.62e-15	670	1.0161e-14		760	6.4778e-16	1.2952e-15	2.2944e-15	3.5665e-15	5.3598e-15	4.9691e-15
770	2.391e-16	4.745e-16	7.467e-16	1.0243e-15	1.4144e-15	1.3848e-15		770	3.4001e-16	6.918e-16	1.12e-15	1.6282e-15	2.1305e-15	635	1.4394e-14		644	1.6082e-14	770	4.4538e-16	2.2607e-15	9.0761e-16	1.52e-15	671	1.0345e-14		770	6.0923e-16	1.2166e-15	2.1539e-15	3.3486e-15	5.1281e-15	4.6707e-15
780	2.27e-16	4.496e-16	7.074e-16	9.709e-16	1.3381e-15	1.3141e-15		780	3.2188e-16	6.5367e-16	1.06e-15	1.5382e-15	2.0151e-15	636	1.4499e-14		645	1.5729e-14	780	4.2064e-16	2.1308e-15	8.5574e-16	1.44e-15	672	1.0543e-14		780	5.7376e-16	1.1442e-15	2.0243e-15	3.1475e-15	4.9051e-15	4.3945e-15
790	2.158e-16	4.264e-16	6.707e-16	9.211e-16	1.2671e-15	1.2479e-15		790	3.0506e-16	6.1831e-16	9.99e-16	1.4546e-15	1.9076e-15	637	1.4597e-14		646	1.5382e-14	790	3.9774e-16	2.0104e-15	8.0775e-16	1.36e-15	673	1.0742e-14		790	5.4103e-16	1.0774e-15	1.9047e-15	2.9615e-15	4.6899e-15	4.1385e-15
800	2.054e-16	4.048e-16	6.365e-16	8.746e-16	1.2009e-15	1.186e-15		800	2.8941e-16	5.8545e-16	9.45e-16	1.3768e-15	1.8073e-15	638	1.4683e-14		647	1.5042e-14	800	3.765e-16	1.8986e-15	7.6325e-16	1.28e-15	674	1.093e-14		800	5.1075e-16	1.0156e-15	1.7941e-15	2.7893e-15	4.4822e-15	3.9009e-15
								--	--	--	--	--	--	639	1.4749e-14		648	1.4708e-14	--	--	--	--	--	675	1.1098e-14
								--	--	--	--	--	--	640	1.4793e-14		649	1.4382e-14	--	--	--	--	--	676	1.1237e-14
								--	--	--	--	--	--	641	1.4811e-14		650	1.4063e-14	--	--	--	--	--	677	1.1342e-14
								--	--	--	--	--	--	642	1.4802e-14		660	1.1278e-14	--	--	--	--	--	678	1.1409e-14
								--	--	--	--	--	--	643	1.4763e-14		670	8.9125e-15	--	--	--	--	--	679	1.1439e-14
								--	--	--	--	--	--	644	1.4697e-14		680	7.2064e-15	--	--	--	--	--	680	1.1432e-14
								--	--	--	--	--	--	645	1.4604e-14		690	5.9659e-15	--	--	--	--	--	681	1.139e-14
								--	--	--	--	--	--	646	1.4487e-14		700	5.0356e-15	--	--	--	--	--	682	1.1319e-14
								--	--	--	--	--	--	647	1.4348e-14		710	4.4503e-15	--	--	--	--	--	683	1.1221e-14
								--	--	--	--	--	--	648	1.4189e-14		720	4.1725e-15	--	--	--	--	--	684	1.1101e-14
								--	--	--	--	--	--	649	1.4013e-14		730	3.9165e-15	--	--	--	--	--	685	1.0963e-14
								--	--	--	--	--	--	650	1.3823e-14		740	3.6804e-15	--	--	--	--	--	686	1.0811e-14
								--	--	--	--	--	--	651	1.3621e-14		750	3.4621e-15	--	--	--	--	--	687	1.0647e-14
								--	--	--	--	--	--	652	1.341e-14		760	3.2602e-15	--	--	--	--	--	688	1.0475e-14
								--	--	--	--	--	--	653	1.319e-14		770	3.073e-15	--	--	--	--	--	689	1.0297e-14
								--	--	--	--	--	--	654	1.2979e-14		780	2.8993e-15	--	--	--	--	--	690	1.0116e-14
								--	--	--	--	--	--	655	1.2745e-14		790	2.738e-15	--	--	--	--	--	700	8.3493e-15
								--	--	--	--	--	--	656	1.2516e-14		800	2.5878e-15	--	--	--	--	--	710	7.1938e-15
								--	--	--	--	--	--	657	1.2286e-14		--	--	--	--	--	--	--	720	6.6681e-15
								--	--	--	--	--	--	658	1.2057e-14		--	--	--	--	--	--	--	730	6.1899e-15
								--	--	--	--	--	--	659	1.1829e-14		--	--	--	--	--	--	--	740	5.7543e-15
								--	--	--	--	--	--	660	1.1603e-14		--	--	--	--	--	--	--	750	5.357e-15
								--	--	--	--	--	--	670	9.2941e-15		--	--	--	--	--	--	--	760	4.9941e-15
								--	--	--	--	--	--	680	7.561e-15		--	--	--	--	--	--	--	770	4.6621e-15
								--	--	--	--	--	--	690	6.2841e-15		--	--	--	--	--	--	--	780	4.3579e-15
								--	--	--	--	--	--	700	5.319e-15		--	--	--	--	--	--	--	790	4.0787e-15
								--	--	--	--	--	--	710	4.6962e-15		--	--	--	--	--	--	--	800	3.822e-15
								--	--	--	--	--	--	720	4.3754e-15
								--	--	--	--	--	--	730	4.0824e-15
								--	--	--	--	--	--	740	3.8144e-15
								--	--	--	--	--	--	750	3.5688e-15
								--	--	--	--	--	--	760	3.3434e-15
								--	--	--	--	--	--	770	3.1361e-15
								--	--	--	--	--	--	780	2.9451e-15
								--	--	--	--	--	--	790	2.7689e-15
								--	--	--	--	--	--	800	2.6061e-15

## Sheet: Figure 3c
Peak Wavelength	Distance
nm	nm
	N=3	N=4	N=5	N=6	N=7, Hex.	N=7, Hep.
580	3.61	3.35	4	5	7.72	6.42
600	1.65	1.6	2.02	2.52	2.3	3.15
620	0.92	0.95	1.23	1.55	1.35	1.91
640	0.5	0.6	0.79	0.95	0.8	1.23

## Sheet: Figure 3e
	580 nm peak											600 nm peak											620 nm peak											640 nm peak
Wavelength	Scattering cross section		Scattering cross section		Scattering cross section		Scattering cross section		Scattering cross section		Wavelength	Scattering cross section		Scattering cross section		Scattering cross section		Scattering cross section		Scattering cross section		Wavelength	Scattering cross section		Scattering cross section		Scattering cross section		Scattering cross section		Scattering cross section		Wavelength	Scattering cross section		Scattering cross section		Scattering cross section		Scattering cross section		Scattering cross section
nm	m²		m²		m²		m²		m²		nm	m²		m²		m²		m²		m²		nm	m²		m²		m²		m²		m²		nm	m²		m²		m²		m²		m²
	N=8, SC		N=9, BCC		N=14, FCC		N=12, Icosa		N=20, Dodeca			N=8, SC		N=9, BCC		N=14, FCC		N=12, Icosa		N=20, Dodeca			N=8, SC		N=9, BCC		N=14, FCC		N=12, Icosa		N=20, Dodeca			N=8, SC		N=9, BCC		N=14, FCC		N=12, Icosa		N=20, Dodeca
400	0.32863	400	0.3635	400	0.65988	400	0.62608	400	0.91809		400	3.2976e-15	400	3.6945e-15	400	6.8674e-15	400	6.0801e-15	400	9.5188e-15		400	3.2231e-15	400	3.6759e-15	400	6.5045e-15	400	5.9422e-15	400	9.6188e-15		400	3.0843e-15	400	3.6453e-15	400	6.2954e-15	400	5.877e-15	400	9.4505e-15
410	0.3131	410	0.34715	410	0.63677	410	0.60257	410	0.89407		410	3.1453e-15	410	3.5312e-15	410	6.6432e-15	410	5.857e-15	410	9.2712e-15		410	3.0752e-15	410	3.5149e-15	410	6.2907e-15	410	5.722e-15	410	9.0849e-15		410	2.9412e-15	410	3.4867e-15	410	6.0902e-15	410	5.6562e-15	410	8.9377e-15
420	0.29743	420	0.33027	420	0.61111	420	0.57683	420	0.86482		420	2.9911e-15	420	3.3631e-15	420	6.3932e-15	420	5.6113e-15	420	8.9787e-15		420	2.9259e-15	420	3.3495e-15	420	6.0551e-15	420	5.4838e-15	420	8.7962e-15		420	2.798e-15	420	3.3247e-15	420	5.8664e-15	420	5.42e-15	420	8.6518e-15
430	0.28223	430	0.31382	430	0.58448	430	0.5503	430	0.83367		430	2.8415e-15	430	3.1981e-15	430	6.1307e-15	430	5.3592e-15	430	8.6616e-15		430	2.7794e-15	430	3.1878e-15	430	5.8107e-15	430	5.2391e-15	430	8.4838e-15		430	2.6584e-15	430	3.1653e-15	430	5.6348e-15	430	5.1797e-15	430	8.3444e-15
440	0.2683	440	0.29965	440	0.56011	440	0.52501	440	0.80487		440	2.6966e-15	440	3.0507e-15	440	5.8718e-15	440	5.1035e-15	440	8.3341e-15		440	2.638e-15	440	3.0396e-15	440	5.5596e-15	440	4.9885e-15	440	8.1544e-15		440	2.5234e-15	440	3.0185e-15	440	5.3912e-15	440	4.9328e-15	440	8.0195e-15
450	0.2556	450	0.28708	450	0.53805	450	0.50176	450	0.7788		450	2.5625e-15	450	2.9176e-15	450	5.6317e-15	450	4.8631e-15	450	8.0333e-15		450	2.5063e-15	450	2.905e-15	450	5.3243e-15	450	4.7535e-15	450	8.1111e-15		450	2.3983e-15	450	2.8843e-15	450	5.1609e-15	450	4.7034e-15	450	7.9597e-15
460	0.2402	460	0.27184	460	0.51125	460	0.47362	460	0.74546		460	2.4031e-15	460	2.7571e-15	460	5.3419e-15	460	4.5797e-15	460	7.6478e-15		460	2.3508e-15	460	2.7429e-15	460	5.0435e-15	460	4.4749e-15	460	7.4685e-15		460	2.2499e-15	460	2.7232e-15	460	4.8887e-15	460	4.4274e-15	460	7.3467e-15
470	0.22466	470	0.25651	470	0.48458	470	0.44542	470	0.71215		470	2.2432e-15	470	2.5956e-15	470	5.0523e-15	470	4.2952e-15	470	7.2696e-15		470	2.195e-15	470	2.5797e-15	470	4.7626e-15	470	4.1969e-15	470	7.096e-15		470	2.1011e-15	470	2.5606e-15	470	4.6165e-15	470	4.1543e-15	470	6.9835e-15
480	0.22067	480	0.25617	480	0.48293	480	0.43895	480	0.71845		480	2.1851e-15	480	2.5734e-15	480	4.9765e-15	480	4.1874e-15	480	7.1908e-15		480	2.1364e-15	480	2.5479e-15	480	4.6609e-15	480	4.084e-15	480	6.9875e-15		480	2.0447e-15	480	2.5242e-15	480	4.5008e-15	480	4.0428e-15	480	6.8716e-15
490	0.22335	490	0.26511	490	0.49731	490	0.44572	490	0.75052		490	2.1885e-15	490	2.6378e-15	490	5.0406e-15	490	4.1909e-15	490	7.3023e-15		490	2.1384e-15	490	2.5988e-15	490	4.6797e-15	490	4.0789e-15	490	7.0544e-15		490	2.0462e-15	490	2.5677e-15	490	4.4957e-15	490	4.0383e-15	490	6.9318e-15
500	0.24007	500	0.2935	500	0.54446	500	0.48039	500	0.83479		500	2.318e-15	500	2.8837e-15	500	5.3887e-15	500	4.4225e-15	500	7.8035e-15		500	2.2644e-15	500	2.8227e-15	500	4.9412e-15	500	4.2971e-15	500	7.7267e-15		500	2.1661e-15	500	2.7788e-15	500	4.7111e-15	500	4.255e-15	500	7.5811e-15
510	0.2999	510	0.38561	510	0.69059	510	0.60328	510	1.0831		510	2.8058e-15	510	3.7119e-15	510	6.5306e-15	510	5.3216e-15	510	9.2867e-15		510	2.7443e-15	510	3.5951e-15	510	5.8521e-15	510	5.1608e-15	510	8.7606e-15		510	2.63e-15	510	3.5174e-15	510	5.4958e-15	510	5.1177e-15	510	8.612e-15
520	0.37749	520	0.5177	520	0.88199	520	0.77361	520	1.4359		520	3.3761e-15	520	4.8917e-15	520	7.8724e-15	520	6.4099e-15	520	1.0913e-14		520	3.3402e-15	520	4.6931e-15	520	6.8512e-15	520	6.2587e-15	520	1.0126e-14		520	3.2093e-15	520	4.5685e-15	520	6.323e-15	520	6.2409e-15	520	1.0085e-14
530	0.47235	530	0.65587	530	1.0829	530	0.99666	530	1.8687		530	3.8021e-15	530	6.1526e-15	530	9.0473e-15	530	7.4503e-15	530	1.2532e-14		530	3.8529e-15	530	5.9007e-15	530	7.5602e-15	530	7.3078e-15	530	1.0961e-14		530	3.7378e-15	530	5.7362e-15	530	6.7821e-15	530	7.4129e-15	530	1.1194e-14
540	0.60351	540	0.764	540	1.3074	540	1.283	540	2.3389		540	4.0167e-15	540	7.0971e-15	540	1.0166e-14	540	8.4346e-15	540	1.4751e-14		540	4.1151e-15	540	6.9182e-15	540	7.9637e-15	540	7.9541e-15	540	1.1157e-14		540	4.2038e-15	540	6.7986e-15	540	6.7908e-15	540	8.3941e-15	540	1.1419e-14
550	0.79347	550	0.84527	550	1.6005	550	1.6435	550	2.7895		550	4.3009e-15	550	7.4104e-15	550	1.177e-14	550	9.7715e-15	550	1.8655e-14		550	4.0035e-15	550	7.38e-15	550	8.5262e-15	550	8.0567e-15	550	1.178e-14		550	4.6529e-15	550	7.4986e-15	550	6.583e-15	550	8.9279e-15	550	1.0904e-14
560	1.0426	560	0.9482	560	1.9773	560	2.0467	560	3.1503		560	5.2868e-15	560	7.0986e-15	560	1.4504e-14	560	1.2344e-14	560	2.4188e-14		560	3.5837e-15	560	6.864e-15	560	1.0086e-14	560	7.9218e-15	560	1.3358e-14		560	4.79e-15	560	7.3131e-15	560	6.7008e-15	560	8.8123e-15	560	9.485e-15
570	1.2515	570	1.078	570	2.2931	570	2.3421	570	3.3767		570	7.3805e-15	570	7.0424e-15	570	1.8496e-14	570	1.6548e-14	570	3.0894e-14		570	3.4186e-15	570	5.7299e-15	570	1.2701e-14	570	8.4269e-15	570	1.7646e-14		570	4.2576e-15	570	6.2046e-15	570	7.9014e-15	570	8.176e-15	570	9.3847e-15
571	1.2661	571	1.0889	571	2.3149	571	2.3615	571	3.392		580	1.0558e-14	580	8.2044e-15	580	2.3699e-14	580	2.1944e-14	580	3.7083e-14		580	4.0739e-15	580	4.7657e-15	580	1.5829e-14	580	1.0528e-14	580	2.4265e-14		580	3.3736e-15	580	4.7211e-15	580	1.0596e-14	580	7.643e-15	580	1.1368e-14
572	1.2792	572	1.0991	572	2.3345	572	2.3787	572	3.4059		590	1.4129e-14	590	1.0657e-14	590	2.8699e-14	590	2.7018e-14	590	4.1378e-14		590	6.3293e-15	590	4.9103e-15	590	2.0282e-14	590	1.5513e-14	590	3.3009e-14		590	2.7692e-15	590	3.3375e-15	590	1.4878e-14	590	7.8625e-15	590	1.6723e-14
573	1.2908	573	1.1082	573	2.3517	573	2.3939	573	3.4184		591	1.4411e-14	591	1.0884e-14	591	2.9061e-14	595	2.8452e-14	591	4.1625e-14		600	1.0451e-14	600	7.2807e-15	600	2.679e-14	610	2.8965e-14	600	4.214e-14		600	3.2105e-15	600	2.7092e-15	600	1.8773e-14	600	9.9161e-15	600	2.5326e-14
574	1.3009	574	1.1163	574	2.3667	574	2.4069	574	3.4294		592	1.4665e-14	592	1.1093e-14	592	2.9385e-14	596	2.8623e-14	592	4.1841e-14		610	1.4786e-14	610	1.0915e-14	610	3.1848e-14	615	3.0653e-14	610	4.7408e-14		610	5.2104e-15	610	3.4319e-15	610	2.0964e-14	610	1.4272e-14	610	3.5529e-14
575	1.3094	575	1.1232	575	2.3792	575	2.4179	575	3.439		593	1.4892e-14	593	1.1281e-14	593	2.9672e-14	597	2.8756e-14	593	4.2027e-14		611	1.5108e-14	615	1.2105e-14	611	3.2138e-14	616	3.0852e-14	611	4.7731e-14		620	9.2342e-15	620	6.3428e-15	620	2.5468e-14	620	2.1061e-14	620	4.5227e-14
576	1.3163	576	1.1289	576	2.3894	576	2.4267	576	3.4469		594	1.5088e-14	594	1.1444e-14	594	2.9921e-14	598	2.8851e-14	594	4.2184e-14		612	1.5398e-14	616	1.2246e-14	612	3.2385e-14	617	3.1006e-14	612	4.8016e-14		630	1.4641e-14	630	1.1345e-14	630	3.3014e-14	630	2.8637e-14	630	5.2487e-14
577	1.3216	577	1.1334	577	2.3972	577	2.4334	577	3.4532		595	1.5254e-14	595	1.1583e-14	595	3.013e-14	599	2.8909e-14	595	4.2314e-14		613	1.5654e-14	617	1.2354e-14	613	3.2589e-14	618	3.1115e-14	613	4.8265e-14		635	1.6432e-14	631	1.1791e-14	631	3.3622e-14	635	3.0824e-14	631	5.2926e-14
578	1.3254	578	1.1366	578	2.4027	578	2.4382	578	3.4577		596	1.5389e-14	596	1.1695e-14	596	3.0301e-14	600	2.8931e-14	596	4.2417e-14		614	1.5875e-14	618	1.2428e-14	614	3.2751e-14	619	3.1185e-14	614	4.8479e-14		636	1.6649e-14	632	1.2201e-14	632	3.4173e-14	636	3.108e-14	632	5.3315e-14
579	1.3276	579	1.1385	579	2.4059	579	2.4409	579	3.4605		597	1.5493e-14	597	1.1781e-14	597	3.0433e-14	601	2.8918e-14	597	4.2494e-14		615	1.6059e-14	619	1.2475e-14	615	3.2872e-14	620	3.1217e-14	615	4.8656e-14		637	1.6816e-14	633	1.2571e-14	633	3.4662e-14	637	3.1273e-14	633	5.3655e-14
580	1.3283	580	1.1391	580	2.4069	580	2.4418	580	3.4614		598	1.5566e-14	598	1.184e-14	598	3.0526e-14	602	2.8872e-14	598	4.2547e-14		616	1.6206e-14	620	1.2492e-14	616	3.2954e-14	621	3.1201e-14	616	4.88e-14		638	1.6933e-14	634	1.2896e-14	634	3.5088e-14	638	3.1405e-14	634	5.3946e-14
581	1.3277	581	1.1385	581	2.4059	581	2.4408	581	3.4604		599	1.5609e-14	599	1.1874e-14	599	3.058e-14	603	2.8794e-14	599	4.2577e-14		617	1.6317e-14	621	1.2478e-14	617	3.2998e-14	622	3.1142e-14	617	4.891e-14		639	1.7001e-14	635	1.3173e-14	635	3.5448e-14	639	3.1478e-14	635	5.4189e-14
582	1.3262	582	1.1376	582	2.4051	582	2.4414	582	3.4572		600	1.5624e-14	600	1.1884e-14	600	3.0597e-14	604	2.8685e-14	600	4.2585e-14		618	1.6392e-14	622	1.2433e-14	618	3.3007e-14	623	3.1041e-14	618	4.8988e-14		640	1.7023e-14	636	1.3401e-14	636	3.5742e-14	640	3.1524e-14	636	5.4385e-14
583	1.3221	583	1.1334	583	2.3973	583	2.4329	583	3.4524		601	1.5611e-14	601	1.187e-14	601	3.0577e-14	605	2.8527e-14	601	4.2572e-14		619	1.6436e-14	623	1.2362e-14	619	3.2986e-14	624	3.0901e-14	619	4.9038e-14		641	1.7e-14	637	1.358e-14	637	3.597e-14	641	3.1456e-14	637	5.4536e-14
584	1.3163	584	1.1283	584	2.3887	584	2.4251	584	3.4429		602	1.5571e-14	602	1.1835e-14	602	3.052e-14	610	2.7541e-14	602	4.254e-14		620	1.6448e-14	624	1.2267e-14	620	3.2936e-14	630	2.9405e-14	620	4.906e-14		642	1.6936e-14	638	1.3709e-14	638	3.6134e-14	642	3.1367e-14	638	5.4643e-14
585	1.3066	585	1.12	585	2.374	585	2.4115	585	3.4254		603	1.5508e-14	603	1.178e-14	603	3.0428e-14	620	2.4427e-14	603	4.249e-14		621	1.6424e-14	625	1.2151e-14	621	3.2853e-14	640	2.5574e-14	621	4.9049e-14		643	1.6835e-14	639	1.379e-14	639	3.6235e-14	643	3.123e-14	639	5.4706e-14
586	1.2955	586	1.1104	586	2.3575	586	2.3962	586	3.4052		604	1.5421e-14	604	1.1706e-14	604	3.0301e-14	630	2.085e-14	604	4.2421e-14		622	1.6365e-14	630	1.135e-14	622	3.2741e-14	650	2.1587e-14	622	4.9006e-14		644	1.6699e-14	640	1.3826e-14	640	3.6278e-14	644	3.105e-14	640	5.4728e-14
587	1.2833	587	1.0998	587	2.3391	587	2.3793	587	3.3823		605	1.5315e-14	605	1.1611e-14	605	3.0112e-14	640	1.7635e-14	605	4.2299e-14		623	1.6275e-14	640	9.3936e-15	623	3.2602e-14	660	1.8131e-14	623	4.8933e-14		645	1.6532e-14	641	1.382e-14	641	3.6264e-14	645	3.0831e-14	641	5.4711e-14
588	1.2701	588	1.0881	588	2.3193	588	2.3611	588	3.3569		606	1.5187e-14	606	1.1513e-14	606	2.9974e-14	650	1.4971e-14	606	4.2266e-14		624	1.6157e-14	650	7.6708e-15	624	3.2438e-14	670	1.4953e-14	624	4.8832e-14		650	1.5365e-14	642	1.3774e-14	642	3.6198e-14	650	2.9262e-14	642	5.4655e-14
589	1.2561	589	1.0755	589	2.2981	589	2.3416	589	3.329		607	1.5044e-14	607	1.1394e-14	607	2.9755e-14	660	1.2841e-14	607	4.2154e-14		625	1.6012e-14	660	6.3349e-15	625	3.2253e-14	680	1.2498e-14	625	4.8704e-14		660	1.2453e-14	643	1.3693e-14	643	3.6083e-14	660	2.5041e-14	643	5.4564e-14
590	1.2413	590	1.0623	590	2.2757	590	2.3209	590	3.2988		608	1.4886e-14	608	1.1266e-14	608	2.9515e-14	670	1.1012e-14	608	4.2035e-14		626	1.5845e-14	670	5.2199e-15	626	3.2048e-14	690	1.0616e-14	626	4.8552e-14		670	9.5169e-15	644	1.3581e-14	644	3.5923e-14	670	2.0134e-14	644	5.4438e-14
600	1.0734	600	0.91023	600	2.0156	600	2.0829	600	2.9159		609	1.4714e-14	609	1.1127e-14	609	2.9252e-14	680	9.6663e-15	609	4.1908e-14		627	1.5657e-14	680	4.3885e-15	627	3.1826e-14	700	9.1476e-15	627	4.8376e-14		680	7.4515e-15	645	1.3442e-14	645	3.5721e-14	680	1.6287e-14	645	5.4279e-14
610	0.89895	610	0.76316	610	1.7475	610	1.8517	610	2.5158		610	1.4531e-14	610	1.098e-14	610	2.8968e-14	690	8.8156e-15	610	4.1969e-14		628	1.5453e-14	690	3.7584e-15	628	3.1587e-14	710	8.165e-15	628	4.8178e-14		690	6.0217e-15	646	1.328e-14	646	3.5483e-14	690	1.3458e-14	646	5.409e-14
620	0.73548	620	0.64034	620	1.5069	620	1.6653	620	2.1784		620	1.2362e-14	620	9.3172e-15	620	2.5481e-14	700	8.5735e-15	611	4.1827e-14		629	1.5233e-14	700	3.2662e-15	629	3.1333e-14	720	7.6196e-15	629	4.796e-14		700	5.0007e-15	647	1.3097e-14	647	3.5212e-14	700	1.144e-14	647	5.3872e-14
630	0.60046	630	0.53929	630	1.2965	630	1.4555	630	1.8984		630	1.0157e-14	630	7.694e-15	630	2.1742e-14	710	8.5951e-15	612	4.1679e-14		630	1.5001e-14	710	2.9314e-15	630	3.1065e-14	730	7.1182e-15	630	4.7437e-14		710	4.3843e-15	648	1.2899e-14	648	3.4911e-14	710	1.0146e-14	648	5.3627e-14
640	0.49966	640	0.46005	640	1.1234	640	1.2033	640	1.6743		640	8.4104e-15	640	6.3909e-15	640	1.8513e-14	720	8.1399e-15	613	4.1525e-14		640	1.2409e-14	720	2.7404e-15	640	2.7596e-14	740	6.657e-15	640	4.4336e-14		720	4.0931e-15	649	1.2687e-14	649	3.4585e-14	720	9.461e-15	649	5.3356e-14
650	0.4231	650	0.39723	650	0.98133	650	0.99966	650	1.4911		650	7.1815e-15	650	5.3793e-15	650	1.585e-14	730	7.6807e-15	614	4.1368e-14		650	1.0032e-14	730	2.5655e-15	650	2.3166e-14	750	6.2325e-15	650	4.1091e-14		730	3.8264e-15	650	1.2465e-14	650	3.4235e-14	730	8.8308e-15	650	5.3063e-14
660	0.3635	660	0.34675	660	0.86393	660	0.85022	660	1.3384		660	6.3804e-15	660	4.5916e-15	660	1.3678e-14	740	7.2161e-15	615	4.1208e-14		660	8.1695e-15	740	2.4051e-15	660	1.9299e-14	760	5.8414e-15	660	3.7398e-14		740	3.582e-15	660	1.0105e-14	660	3.0124e-14	740	8.2506e-15	660	4.9034e-14
670	0.31247	670	0.30255	670	0.75836	670	0.72743	670	1.1978		670	5.2903e-15	670	3.9186e-15	670	1.174e-14	750	6.7488e-15	616	4.1047e-14		670	6.6226e-15	750	2.2578e-15	670	1.5981e-14	770	5.4808e-15	670	3.4686e-14		750	3.3576e-15	670	7.8424e-15	670	2.557e-14	750	7.7138e-15	670	4.32e-14
680	0.27182	680	0.26654	680	0.67101	680	0.63185	680	1.079		680	4.2822e-15	680	3.3891e-15	680	1.0181e-14	760	6.2859e-15	617	4.0887e-14		680	5.5312e-15	760	2.1222e-15	680	1.3472e-14	780	5.148e-15	671	3.4516e-14		760	3.1512e-15	680	6.2546e-15	680	2.2329e-14	760	7.2238e-15	680	3.7892e-14
690	0.23914	690	0.23703	690	0.59863	690	0.55567	690	0.97833		690	3.5961e-15	690	2.9683e-15	690	8.9244e-15	770	5.8345e-15	618	4.0727e-14		690	4.8065e-15	770	1.9974e-15	690	1.1543e-14	790	4.8404e-15	672	3.4367e-14		770	2.9612e-15	690	5.1389e-15	690	1.8775e-14	770	6.7698e-15	690	3.3553e-14
700	0.21237	700	0.21246	700	0.53783	700	0.49339	700	0.89193		700	3.0979e-15	700	2.6268e-15	700	7.8944e-15	780	5.4025e-15	619	4.0568e-14		700	4.3758e-15	780	1.8821e-15	700	1.0018e-14	800	4.5558e-15	673	3.4239e-14		780	2.7859e-15	700	4.3232e-15	700	1.5297e-14	780	6.3507e-15	700	3.0707e-14
710	0.19311	710	0.19439	710	0.49291	710	0.44831	710	0.82741		710	2.7715e-15	710	2.3835e-15	710	7.1583e-15	790	4.9961e-15	620	4.0412e-14		710	3.9961e-15	790	1.7755e-15	710	8.9741e-15			674	3.4134e-14		790	2.6239e-15	710	3.8084e-15	710	1.3231e-14	790	5.9637e-15	710	2.822e-14
720	0.18119	720	0.18282	720	0.46416	720	0.41989	720	0.78641		720	2.5903e-15	720	2.2348e-15	720	6.7101e-15	800	4.6206e-15	621	4.0262e-14		720	3.7074e-15	800	1.6768e-15	720	8.3784e-15			675	3.4051e-14		800	2.4741e-15	720	3.5462e-15	720	1.2253e-14	800	5.6048e-15	720	2.6978e-14
730	0.17024	730	0.17215	730	0.43746	730	0.39373	730	0.74759		730	2.4246e-15	730	2.0982e-15	730	6.2959e-15			622	4.0118e-14		730	3.4412e-15			730	7.8304e-15			676	3.3991e-14				730	3.3072e-15	730	1.1366e-14			730	2.5785e-14
740	0.16016	740	0.1623	740	0.41264	740	0.36962	740	0.71085		740	2.2728e-15	740	1.9725e-15	740	5.9128e-15			623	3.9983e-14		740	3.1966e-15			740	7.3259e-15			677	3.3956e-14				740	3.0891e-15	740	1.0559e-14			740	2.4643e-14
750	0.15087	750	0.15319	750	0.38958	750	0.34738	750	0.67611		750	2.1335e-15	750	1.8567e-15	750	5.5583e-15			624	3.9858e-14		750	2.9725e-15			750	6.8612e-15			678	3.3945e-14				750	2.8896e-15	750	9.8237e-15			750	2.4063e-14
760	0.14229	760	0.14476	760	0.36812	760	0.32684	760	0.64328		760	2.0054e-15	760	1.7499e-15	760	5.2301e-15			625	3.9744e-14		760	2.7675e-15			760	6.4328e-15			679	3.3959e-14				760	2.7068e-15	760	9.153e-15			760	2.2512e-14
770	0.13436	770	0.13694	770	0.34814	770	0.30785	770	0.61227		770	1.8874e-15	770	1.6511e-15	770	4.9258e-15			626	3.9641e-14		770	2.5803e-15			770	6.0376e-15			680	3.3985e-14				770	2.5391e-15	770	8.5399e-15			770	2.1522e-14
780	0.12701	780	0.12968	780	0.32952	780	0.29026	780	0.58297		780	1.7784e-15	780	1.5596e-15	780	4.6436e-15			627	3.9551e-14		780	2.4094e-15			780	5.6725e-15			681	3.4066e-14				780	2.3848e-15	780	7.9786e-15			780	2.0581e-14
790	0.12019	790	0.12292	790	0.31215	790	0.27397	790	0.5553		790	1.6777e-15	790	1.4748e-15	790	4.3816e-15			628	3.9474e-14		790	2.2532e-15			790	5.335e-15			682	3.4157e-14				790	2.2428e-15	790	7.4639e-15			790	1.9688e-14
800	0.11385	800	0.11663	800	0.29593	800	0.25884	800	0.52916		800	1.5845e-15	800	1.396e-15	800	4.1381e-15			629	3.9413e-14		800	2.1104e-15			800	5.0226e-15			683	3.4274e-14				800	2.1118e-15	800	6.9913e-15			800	1.9311e-14
																			630	3.9366e-14										684	3.4414e-14
																			631	3.9335e-14										685	3.4577e-14
																			632	3.932e-14										686	3.4758e-14
																			633	3.9321e-14										687	3.4954e-14
																			634	3.9339e-14										688	3.5161e-14
																			635	3.9372e-14										689	3.5372e-14
																			636	3.942e-14										690	3.558e-14
																			637	3.9482e-14										691	3.5777e-14
																			638	3.9556e-14										692	3.5954e-14
																			639	3.9639e-14										693	3.6099e-14
																			640	3.9728e-14										694	3.6205e-14
																			641	3.9818e-14										695	3.6259e-14
																			642	3.9906e-14										696	3.6253e-14
																			643	3.9984e-14										697	3.6178e-14
																			644	4.0048e-14										698	3.6029e-14
																			645	4.0089e-14										699	3.5802e-14
																			646	4.0101e-14										700	3.5495e-14
																			647	4.0075e-14										701	3.511e-14
																			648	4.0007e-14										702	3.4652e-14
																			649	3.9888e-14										703	3.4128e-14
																			650	3.9714e-14										704	3.3545e-14
																			651	3.9481e-14										705	3.2913e-14
																			652	3.9187e-14										706	3.2242e-14
																			653	3.8833e-14										707	3.1789e-14
																			654	3.8398e-14										708	3.1505e-14
																			655	3.7936e-14										709	3.1222e-14
																			656	3.7412e-14										710	3.0972e-14
																			657	3.6842e-14										720	2.8244e-14
																			658	3.6233e-14										730	2.5726e-14
																			659	3.5593e-14										740	2.3453e-14
																			660	3.4929e-14										750	2.1782e-14
																			670	2.7402e-14										760	1.9643e-14
																			680	2.2223e-14										770	1.8065e-14
																			690	1.8797e-14										780	1.6671e-14
																			700	1.6116e-14										790	1.5436e-14
																			710	1.4743e-14										800	1.4583e-14
																			720	1.3883e-14
																			730	1.3085e-14
																			740	1.2344e-14
																			750	1.1525e-14
																			760	1.1009e-14
																			770	1.0408e-14
																			780	9.8475e-15
																			790	9.3233e-15
																			800	8.7431e-15

## Sheet: Figure 3f
Peak wavelength	Distance
nm	nm
	N=8_SC	N=9_BCC	N=14_FCC	N=12_Icosa	N=20_Dodeca
580	3.42	8.21	10.69	4.16	8.31
600	1.49	4.78	6.15	1.46	2.75
620	0.85	3.07	3.41	0.67	1.5
640	0.53	2	1.96	0.34	0.9

## Sheet: Figure 4d
Wavelength
nm
400.324	0.2535	-5.11014	7.23077	2.74747	-4.83916	-3.28671
401.519	-0.86678	-2.69406	4.51049	2.06869	-1.20839	-1.44923
402.714	-1.68811	-0.75175	2.2533	1.52458	1.70443	-0.01967
403.91	-2.21049	0.71678	0.45921	1.11515	3.8993	1.00196
405.106	-2.43392	1.71154	-0.87179	0.8404	5.37622	1.61566
406.303	-2.35839	2.23252	-1.7397	0.70034	6.1352	1.82145
407.5	-1.82401	1.99301	-2.68337	0.95027	7.1352	0.03077
408.697	0.06002	0.9866	-2.55517	1.71588	6.69464	-0.35245
409.895	1.56061	1.64569	-1.37141	2.50997	4.83916	-0.37343
411.093	1.64744	0.31294	-0.29176	3.48873	4.1352	-0.85455
412.291	1.20571	-0.73368	0.75719	2.96115	-0.10256	0.469
413.49	2.86713	-1.412	1.7397	1.95882	-2.2634	0.38928
414.689	3.95979	-0.53963	3.54584	1.17016	-1.17483	1.42424
415.889	3.07809	-0.48077	4.66278	1.27143	-1.91375	3.29604
417.089	2.67716	-0.87529	5.3784	1.48355	-0.81818	4.931
418.289	0.76981	0.088	4.777	2.78322	-0.669	5.07506
419.49	-1.56177	0.85723	4.56371	2.30122	-1.84615	3.66014
420.691	-3.86305	1.00058	5.00777	2.59337	-1.45921	2.15524
421.893	-4.162	2.93415	4.71018	3.57912	-2.0373	2.27179
423.095	-5.1014	1.02098	5.19464	5.10852	-2.67832	1.31702
424.297	-3.91492	1.02564	5.54079	5.82595	-2.86713	2.32494
425.5	-1.38811	1.04604	4.97047	7.32582	-3.25408	2.35431
426.703	1.27622	3.081	4.892	9.04015	-3.3683	2.862
427.907	2.52506	3.42075	6.21057	9.75732	-2.03963	3.65594
429.11	3.4627	2.38112	5.8446	11.3629	3.30303	4.50629
430.315	5.9289	2.83625	7.00078	11.7801	6.06527	4.04522
431.519	7.25874	2.80828	7.18065	12.9106	5.24476	3.82051
432.724	9.02622	2.09907	8.12704	15.8319	10.3706	4.01212
433.93	12.5519	3.00058	11.0583	20.3665	12.7016	4.65361
435.135	14.7966	4.22203	16.2215	26.5882	14.8811	7.28858
436.342	16.5501	7.62587	23.0688	35.3486	18.359	10.6252
437.548	17.9382	11.7599	29.7378	45.6514	25.014	11.8466
438.755	19.081	14.3625	36.6204	57.8477	32.9184	13.8201
439.962	22.2046	19.2721	43.3819	69.4789	41.8928	15.6168
441.17	26.0501	21.1043	50.533	81.656	49.8438	18.5646
442.378	33.1562	23.4901	56.5256	91.8133	50.5105	21.4559
443.587	37.947	25.8531	59.5206	102.004	52.014	25.4569
444.796	45.1136	26.8328	62.5781	112.105	53.7319	28.5371
446.005	50.183	30.5536	66.6616	120.02	54.2587	31.1161
447.215	52.9639	35.7826	70.96	129.232	56.5618	35.9413
448.425	56.9557	38.2879	75.2976	135.862	62.0163	37.7874
449.635	58.5932	41.2086	79.3788	144.348	65.8625	39.7189
450.846	62.5187	42.7541	82.655	152.408	67.1399	41.1123
452.057	67.5291	47.4901	84.4425	162.302	70.4289	44.2676
453.268	73.5717	49.1678	87.9413	169.845	75.676	48.9366
454.48	79.3794	49.81	89.9763	175.558	79.1142	53.6569
455.693	83.303	52.88	91.5381	182.174	81.8228	58.1082
456.905	87.4586	53.6474	97.1795	188.649	78.711	61.2434
458.118	90.539	56.1288	102.744	195.444	86.7762	65.4737
459.332	92.9959	59.6131	108.441	201.985	87.6713	69.4928
460.546	99.8596	62.2663	116.09	209.584	90.296	70.5874
461.76	102.932	67.9103	120.765	218.448	88.1259	72.2256
462.975	107.473	71.0466	125.315	225.726	89.7086	72.9818
464.19	111.279	76.1259	127.275	233.394	95.1026	75.5506
465.405	117.764	78.1131	130.712	239.269	95.7716	78.6172
466.621	120.098	79.2383	135.482	244.776	97.8811	82.9594
467.837	123.111	84.4458	136.543	251.666	98.7482	87.4723
469.054	127.813	86.8683	143.73	258.392	99.8508	91.918
470.271	131.71	89.2267	148.833	263.431	107.662	98.7515
471.488	139.042	92.7413	155.084	269.344	113.333	102.331
472.706	144.555	95.2768	160.6	278.599	115.676	106.414
473.924	149.283	99.2879	163.46	286.754	119.8	109.845
475.142	157.231	103.036	168.018	291.432	124.233	113.297
476.361	163.806	107.777	170.41	295.056	128.445	116.973
477.58	174.536	108.559	172.871	300.42	126.746	122.209
478.8	182.734	110.281	177.18	304.957	130.03	127.114
480.02	188.788	113.814	179.525	311.068	137.177	132.731
481.24	192.804	118.277	184.856	319.33	143.557	136.267
482.461	196.526	121.869	189.76	325.668	151.224	141.586
483.682	201.86	124.44	195.76	334.319	163.844	145.982
484.904	202.7	128.052	199.713	345.24	165.816	153.883
486.126	210.101	132.114	202.517	356.606	173.767	159.959
487.348	220.388	134.745	208.27	363.56	181.496	166.607
488.571	230.689	138.233	212.98	370.582	189.797	175.824
489.794	240.075	140.664	218.772	378.456	188.699	183.597
491.017	247.363	140.699	223.254	384.056	184.417	189.938
492.241	251.481	143.645	229.344	392.409	177.385	195.585
493.465	257.928	146.121	234.347	401.128	174.86	197.957
494.69	264.728	146.812	237.757	405.84	174.671	201.754
495.915	267.49	150.462	241.212	411.825	176.504	203.936
497.14	269.791	154.055	245.037	416.86	182.193	208.778
498.366	275.35	156.097	247.35	424.31	193.14	215.099
499.592	278.366	158.19	253.777	430.424	203.41	221.296
500.819	279.822	162.558	257.95	437.646	212.788	227.819
502.046	278.588	169.366	264.557	442.367	218.634	233.104
503.273	280.455	172.024	267.523	446.491	224.517	239.494
504.501	288.973	174.568	272.497	450.984	220.147	245.734
505.729	297.808	173.399	273.32	454.884	224.305	251.417
506.957	307.998	174.311	276.446	458.559	232.895	256.315
508.186	314.428	176.551	278.853	468.41	240.774	261.048
509.415	323.238	180.065	286.039	478.587	249.809	271.355
510.645	332.354	180.633	293.089	491.334	261.429	282.769
511.875	335.567	183.097	300.549	502.463	269.259	293.506
513.105	338.617	189.08	306.613	513.619	271.392	298.995
514.336	343.217	192.566	312.497	519.282	274.723	305.538
515.567	346.957	191.541	315.427	524.92	277.107	308.638
516.799	355.928	192.556	319.085	531.635	273.112	317.814
518.031	359.032	192.865	318.781	536.84	274.224	323.15
519.263	361.934	195.671	321.298	540.047	281.121	326.083
520.496	362.017	199.652	321.991	549.651	285.921	331.925
521.729	365.394	202.645	327.038	559.497	297.93	341.17
522.962	368.6	204.33	334.592	568.956	314.632	350.69
524.196	371.138	206.083	342.784	580.182	323.401	362.394
525.43	376.205	209.226	349.553	593.615	320.471	370.375
526.665	383.184	208.765	356.086	601.125	323.66	380.908
527.9	391.89	210.193	361.358	610.662	332.578	387.859
529.135	402.956	213.668	369.033	619.922	336.995	399.749
530.371	409.623	214.854	370.662	621.806	332.221	403.993
531.607	417.64	217.52	373.634	626.369	327.012	406.648
532.844	424.325	224.775	378.058	635.069	321.758	409.76
534.081	427.007	230.355	384.017	645.015	322.779	414.477
535.318	428.402	237.89	390.72	653.063	322.177	421.968
536.555	430.857	242	396.765	666.938	326.676	430.71
537.794	431.931	245.439	401.897	679.579	323.492	444.612
539.032	434.64	248.189	405.469	689.754	337.706	456.635
540.271	439.59	249.277	410.918	701.098	352.664	467.264
541.51	442.7	247.086	418.404	708.209	363.765	479.558
542.75	447.234	245.501	421.728	717.886	369.52	489.136
543.99	456.763	244.569	427.379	730.215	376.485	496.786
545.23	464.156	248.043	434.345	743.471	380.147	508.917
546.471	468.385	251.945	438.552	754.896	380.86	519.55
547.712	475.096	252.339	440.132	763.481	374.431	529.314
548.953	480.425	259.408	444.657	772.458	380.674	538.325
550.195	485.411	263.416	449.611	779.622	368.776	550.308
551.438	487.924	267.222	455.86	791.35	375.555	556.977
552.68	488.996	269.932	464.556	803.121	377.844	566.123
553.924	489.199	270.188	470.678	810.549	384.888	582.37
555.167	490.659	271.256	476.85	819.029	392.839	592.028
556.411	498.377	272.726	481.362	828.429	396.732	600.53
557.655	500.561	274.969	481.167	838.421	399.273	613.444
558.899	506.066	275.152	478.986	844.444	394.184	623.007
560.144	511.241	271.303	476.569	853.514	383.879	630.372
561.39	511.889	276.57	477.784	860.457	385.788	636.498
562.636	513.494	276.082	483.186	870.634	379.145	641.591
563.882	509.726	278.424	490.064	882.371	383.993	644.655
565.128	510.115	278.889	499.363	892.615	385.147	650.425
566.375	512.882	280.769	507.033	904.803	394.312	661.909
567.622	516.869	287.482	514.596	915.54	398.427	668.263
568.87	522.632	294.994	520.574	932.534	395.545	680.394
570.118	526.757	300.684	526.802	946.356	394.622	695.778
571.367	536.305	302.618	530.446	956.11	393.063	711.949
572.615	543.421	304.553	533.135	972.041	392.788	724.765
573.865	550.827	304.26	535.939	983.118	394.072	733.772
575.114	551.167	302.654	540.04	989.225	393.76	740.335
576.364	549.393	303.359	541.341	996.291	393.252	742.793
577.615	549.057	299.361	548.185	998.289	398.252	745.691
578.865	542.41	301.056	549.641	1010.37	402.753	752.014
580.117	539.679	303.678	549.549	1017.85	402.636	764.311
581.368	538.631	303.177	554.867	1028.96	396.228	782.102
582.62	539.841	301.585	558.216	1041.02	390.214	796.34
583.872	543.403	303.462	560.912	1051.04	386.471	803.333
585.125	545.58	304.626	563.882	1060.49	382.662	807.525
586.378	546.027	304.607	569.54	1065.89	376.762	809.687
587.631	541.04	306.83	568.249	1066.61	374.408	809.462
588.885	537.603	310.36	568.399	1072.25	369.76	804.89
590.139	531.276	310.067	572.531	1074.19	373.58	805.142
591.394	526.564	313.831	573.803	1083.48	371.753	812.462
592.649	528.751	313.569	573.026	1085.07	369.415	825.534
593.904	532.669	310.444	569.702	1090.67	364.716	835.42
595.16	538.162	308.793	562.669	1098.66	358.846	839.836
596.416	540.638	307.329	559.673	1107.49	356.681	840.863
597.673	541.902	304.696	556.599	1112.39	358.072	841.591
598.93	539.559	303.315	555.555	1117.16	361.741	840.91
600.187	538.09	300.793	549.129	1119.26	370.963	837.763
601.445	538.867	303.48	547.659	1126.2	366.655	837.416
602.703	538.025	305.342	548.941	1138.01	371.566	841.429
603.961	540.438	309.329	551.33	1150.61	367.126	849.915
605.22	538.466	306.976	550.465	1157.06	361.138	862.138
606.479	540.651	306.072	547.047	1168.6	360.177	868.371
607.739	541.388	306.463	542.737	1178.84	354.203	871.478
608.998	535.055	302.136	542.167	1188.62	352.28	870.586
610.259	537.114	298.902	541.686	1193.19	350.103	869.591
611.52	532.394	298.608	539.01	1191.3	352.499	868.514
612.781	530.315	298.309	534.793	1186.33	357.914	864.591
614.042	532.909	301.101	530.485	1183.2	354.569	864.361
615.304	530.584	302.28	527.956	1184.32	360.163	857.917
616.566	527.672	305.463	522.042	1184.87	351.27	853.604
617.829	523.105	304.594	514.283	1185.39	351.641	853.159
619.092	521.623	305.076	511.735	1190.16	347.184	849.271
620.356	516.393	299.244	507.511	1195.56	340.471	843.4
621.619	507.982	294.702	507.376	1193.88	331.83	839.961
622.883	506.256	289.237	506.221	1193.6	317.662	839.828
624.148	501.144	286.825	503.987	1194.49	310.744	836.535
625.413	496.85	283.74	502.352	1200.79	305.443	832.237
626.679	497.21	280.554	502.122	1210.18	301.051	827.049
627.944	494.964	279.789	501.915	1217.43	300.781	822.97
629.21	489.875	281.531	496.362	1221.19	292.089	812.7
630.477	488.289	282.381	490.15	1224.19	299.375	802.153
631.744	488.186	279.097	486.811	1221.93	301.406	794.707
633.011	483.885	275.076	481.261	1213.65	299.986	787.246
634.279	479.028	276.178	477.464	1198.26	300.636	780.12
635.547	475.64	271.13	470.658	1187.93	301.911	770.522
636.815	469.952	265.798	462.712	1183.23	302.737	757.045
638.084	464.256	262.886	456.6	1180.85	303.079	747.813
639.353	460.041	255.756	450.012	1179.35	298.606	737.179
640.623	452.728	252.406	446.295	1177.02	293.063	731.585
641.893	442.305	249.003	441.149	1175.27	286.916	720.13
643.163	439.083	248.371	438.083	1175.5	290.76	708.691
644.434	434.713	244.527	437.961	1169.3	287.145	703.908
645.705	427.297	243.295	438.085	1163.46	277.126	692.905
646.976	424.805	241.95	437.132	1155.28	279.373	684.89
648.248	416.578	236.988	436.994	1150.94	279.406	675.167
649.52	410.735	234.178	433.316	1150.76	277.375	662.57
650.793	408.574	233.432	429.096	1145.44	277.41	653.935
652.066	403.576	227.784	420.401	1140.16	273.855	645.604
653.339	400.97	223.342	417.51	1136.41	273.007	636.035
654.613	393.413	220.874	413.873	1131.93	269.683	623.351
655.888	388.294	215.96	411.627	1123.22	267.483	611.363
657.162	380.314	210.347	407.153	1114.11	263.448	603.528
658.437	374.255	202.82	403.281	1104.84	255.646	590.341
659.712	367.912	198.181	398.187	1091.71	250.235	583.389
660.988	357.891	193.904	394.984	1078.23	248.005	574.825
662.264	355.969	191.991	391.07	1066.66	246.748	566.916
663.541	353.125	190.352	384.321	1051.23	241.713	561.104
664.818	353.337	188.567	377.111	1038.88	242.888	556.757
666.095	352.79	184.482	378.263	1029.53	239.739	545.743
667.372	349.47	185.61	376.031	1020.59	235.692	536.388
668.651	344.413	182.205	375.311	1006.38	237.152	530.631
669.929	339.161	180.915	374.93	998.192	242.585	519.214
671.208	330.273	176.115	375.796	991.352	237.312	505.818
672.487	318.477	173.457	371.517	979.087	229.578	496.501
673.766	307.886	169.956	364.689	964.406	231.657	489.363
675.046	300.76	165.494	361.644	947.358	226.671	479.074
676.327	295.524	158.909	351.761	930.174	228.035	466.984
677.607	293.454	155.775	344.312	918.844	227.068	456.352
678.888	291.395	151.99	338.514	902.702	221.235	442.878
680.17	290.508	152.738	332.615	886.774	220.711	433.846
681.452	284.689	150.008	329.575	867.709	217.427	420.043
682.734	280.024	148.089	327.982	853.485	213.942	399.504
684.017	271.691	143.348	324.429	840.462	204.755	383.711
685.3	261.235	136.22	319.797	821.028	196.166	369.515
686.583	252.249	133.273	317.294	805.032	197.765	360.218
687.867	244.646	127.659	318.66	786.251	199.594	349.577
689.151	238.931	123.874	313.192	770.984	205.319	341.161
690.436	229.621	123.931	309.749	757.038	197.956	335.522
691.721	224.08	121.811	305.318	742.321	199.627	329.137
693.006	219.196	118.603	302.895	730.906	198.678	325.845
694.292	213.303	115.005	297.286	721.759	200.357	318.966
695.578	209.195	112.352	291.01	714.311	194.951	308.558
696.864	202.988	106.223	285.221	702.666	192.993	301.247
698.151	196.957	99.271	279.378	689.375	191.977	290.017
699.438	191.443	97.2191	275.051	678.641	190.331	282.38
700.726	186.675	95.3118	268.993	667.154	185.972	273.056
702.014	179.418	95.1253	263.173	652.514	176.443	260.67
703.302	173.747	95.9942	264.227	632.231	170.359	251.185
704.591	168.624	92.7494	262.339	613.979	165.296	239.697
705.88	166.175	90.4551	258.405	593.018	162.566	232.667
707.17	160.178	88.1049	252.481	572.55	166.723	225.235
708.46	157.269	86.3141	246.08	554.063	157.186	217.176
709.75	153.069	81.2051	240.044	534.067	159.473	210.134
711.041	150.095	76.8409	233.873	517.608	160.448	202.266
712.332	145.071	73.2856	226.665	507.21	151.744	194.869
713.623	141.036	72.433	219.562	498.252	146.984	189.468
714.915	135.115	70.5204	218.352	488.971	148.228	179.799
716.208	135.633	72.3432	220.549	480.207	149.541	176.758
717.5	130.186	69.9656	216.956	471.683	147.627	173.352
718.793	128.006	68.5111	211.834	460.746	151.231	170.532
720.087	125.854	65.2174	205.497	451.868	151.135	167.355
721.38	126.935	64.433	200.711	441.777	143.217	161.694
722.675	125.205	61.5076	194.621	427.547	142.772	155.39
723.969	124.002	58.4458	191.448	413.981	140.583	149.379
725.264	122.76	54.5717	187.129	401.462	133.965	141.43
726.559	118.172	53.634	183.481	385.486	125.674	136.563
727.855	114.586	53.2518	180.478	372.368	122.466	128.269
729.151	110.747	54.3362	177.573	360.068	116.984	123.838
730.448	101.95	52.2133	171.479	348.156	114.133	119.69
731.745	98.2395	52.8963	164.442	333.435	111.641	112.227
733.042	93.2925	51.4254	157.641	321.34	106.378	106.569
734.339	90.0367	51.2168	153.158	310.494	107.382	101.09
735.637	85.9312	50.2471	150.112	296.058	109	98.3627
736.936	84.3526	48.5379	148.606	285.525	110.093	94.3655
738.235	82.2943	44.8462	145.667	277.414	106.322	90.3105
739.534	79.884	42.0221	141.756	268.084	102.695	87.7511
740.833	80.6865	39.1806	138.252	261.468	97.979	85.7538
742.133	79.1888	36.6562	134.401	253.884	95.6923	85.103
743.433	77.292	34.7692	129.614	245.621	93.0023	83.2121
744.734	76.8899	34.9534	126.141	233.013	91.7203	79.7916
746.035	72.7856	34	123.968	222.849	90.9953	76.4648
747.337	69.9353	33.4202	122.631	213.426	96.5828	75.3128
748.639	65.778	34.8928	122.056	201.217	93.7343	73.9604
749.941	62.2989	33.7424	118.908	194.843	88.8158	70.1837
751.243	57.8007	31.2844	115.433	189.542	81.627	67.4877
752.546	55.9411	30.6404	110.812	184.219	79.2518	64.6135
753.85	54.8957	30.9272	107.355	180.339	72.8252	63.2872
755.154	54.5297	29.0041	102.937	173.972	72.1515	62.3361
756.458	54.4027	28.1195	99.5338	166.272	68.1772	58.8606
757.762	53.7966	26.3473	94.3757	157.89	67.5851	54.0802
759.067	52.2518	24.2279	89.1026	148.89	65.5291	48.4797
760.373	50.0274	22.8706	86.4732	139.065	62.9953	45.9529
761.678	50.2121	22.0903	81.6939	130.772	57.1142	43.7781
762.984	50.2005	20.1131	77.7735	124.798	47.6713	42.9939
764.291	47.6119	19.1667	75.5148	118.25	42.2238	41.0685
765.598	46.7733	20.5128	74.1212	112.265	40.1352	38.159
766.905	43.5006	21.6573	73.35	107.136	42.3007	36.2238
768.213	43.0268	20.4126	73.0765	101.813	45.7249	34.366
769.52	42.1014	21.0484	71.5365	96.5144	44.373	30.2629
770.829	39.8188	19.9475	67.5878	91.7698	45.3636	27.3156
772.138	37.6317	17.2925	66.0521	87.2665	45.5571	25.1259
773.447	33.5932	17.6871	66.7976	85.2492	46.7622	25.4345
774.756	32.7698	14.7488	62.8015	81.7257	44.8858	27.3921
776.066	32.905	13.5624	59.0851	78.719	43.2937	28.5557
777.377	32.4878	12.8916	55.9242	76.5926	45.3357	28.8401
778.687	33.3735	11.5175	53.939	72.3603	44.8835	29.1072
779.998	31.5449	11.5723	50.7234	67.0661	44.958	29.1529
781.31	32.4155	11.3293	49.2281	63.0313	41.3683	27.6746
782.622	31.6311	11.722	47.8077	59.1741	36.2214	26.7026
783.934	30.3636	13.2197	47.2786	56.8441	33.0909	26.6821
785.246	28.7925	14.035	47.1935	55.7589	31.7226	25.9184
786.559	25.5822	15.3333	47.7249	52.9933	31.5291	25.118
787.873	23.9837	15.039	43.6958	48.3564	31.1678	23.2089
789.187	22.8928	15.1329	40.8306	44.3566	34.4755	19.8877
790.501	21.4977	14.0233	39.6721	41.6501	35.711	18.434
791.815	20.2937	12.3444	40.289	38.5926	35.8671	17.2695
793.13	19.3479	13.6876	38.6624	35.4118	36.2564	17.428
794.445	17.1696	11.8112	37.655	33.7905	33.4732	16.0098
795.761	15.1539	11.1311	37.258	33.2554	31.3473	17.2387
797.077	13.0717	12.1171	35.9984	32.5035	29.2914	17.5925
798.394	12.1119	11.0385	34.6068	32.0417	26.4033	17.4937
799.71	11.2296	10.1585	32.1212	29.5297	24.4429	16.3343
801.028	12.588	9.21212	28.3869	28.7594	21.1748	14.6681
802.345	13.9557	7.66492	25.9615	26.2937	18.2075	11.8993
803.663	15.4942	5.78963	25.8621	25.2945	15.6084	10.9846
804.982	19.4138	5.95746	26.155	24.9956	17.3776	11.7534
806.3	21.7599	7.2296	25.0035	25.598	17.8765	11.1576
807.62	21.1066	7.54371	23.4522	24.1031	15.5198	9.46667
808.939	20.3292	7.8479	21.7688	22.8645	14.6527	8.81352
810.259	18.1562	8.56352	20.2246	22.0666	17.5385	7.87086
811.579	15.2582	7.74359	21.3737	21.0743	17.7949	7.98741
812.9	9.91434	6.38753	20.5575	20.7539	15.7646	7.94219
814.221	5.45629	5.76224	19.2743	19.4654	11.5291	7.68531
815.542	2.70979	5.43415	18.0843	16.9389	8.72727	8.34592
816.864	0.95396	5.37879	18.7211	15.6024	5.70396	8.27319
818.187	2.86014	6.32051	19.0983	13.8376	7.67366	8.65315
819.509	3.24359	5.98368	18.512	12.511	7.62238	7.99161
820.832	6.43357	5.32576	16.0408	9.89588	9.10023	7.61725
822.156	10.1311	4.07051	14.3765	9.00803	12.5851	5.6648
823.479	12.7418	2.73368	13.5377	8.97151	16.0163	6.00233
824.803	15.588	1.57576	13.4017	10.4393	15.8904	5.72354
826.128	16.4184	-0.72319	13.2712	12.5273	13.7995	6.94592
827.453	16.9452	-0.96154	13.1026	12.4582	11.4499	8.5683
828.778	17.4988	-1.94872	15.0622	12.8897	7.00233	10.0186
830.104	15.1719	-0.7366	16.3897	12.4903	5.40326	9.52401
831.43	13.3089	1.14103	16.2976	9.90391	6.07459	7.97995
832.756	10.4167	2.93298	15.4775	9.14504	7.58741	6.50443
834.083	9.20921	4.78089	14.2187	7.75084	10.1818	4.3986
835.41	6.26282	5.23427	12.9141	5.94198	11.0629	1.37622
836.738	3.76049	6.13753	10.1356	4.885	9.74825	-0.41166
838.066	1.71678	5.86247	7.89161	4.60787	9.50583	-1.47366
839.394	1.17191	4.70688	7.15734	4.40326	9.76923	-1.13613
840.723	1.1993	1.71503	6.45998	3.81248	8.73893	0.92401
842.052	2.49009	-0.56527	8.54507	4.38177	5.60606	2.98695
843.382	3.70921	-1.87762	7.97747	4.4517	7.61072	5.76643
844.711	5.68415	-1.85781	7.19425	4.63792	6.57809	5.84615
846.042	7.92424	-0.04604	7.35781	7.36105	5.60839	6.99674
847.372	9.17424	0.49825	6.35742	7.71044	6.71795	8.08998
848.703	9.64918	-0.24417	5.86674	8.2217	8.13054	7.02378
850.035	9.99126	0.61946	6.21717	8.76483	7.25641	6.77809
851.367	8.05711	-0.13636	8.44289	7.4043	6.86946	6.21538
852.699	7.90559	-0.5	9.18687	7.30096	5.55012	3.69277
854.032	7.93765	-1.25641	9.75602	6.68428	3.01166	2.39114
855.365	7.60781	1.66533e-16	11.9002	8.32919	-4.20746	1.43497
856.698	8.77914	0.30769	10.7918	8.73401	-5.9697	1.93939
858.032	8.831	0.63869	9.64141	8.53561	-5.13054	0.48205
859.366	7.41317	1.73135	7.67172	7.42243	-5.44755	-0.74172
860.7	5.36072	-0.11597	5.8073	5.47889	0.9021	-0.18275
862.035	5.97028	-0.90967	4.64608	4.40844	9.29604	-0.83497
863.37	7.76632	-1.47669	3.62704	3.55763	13.4942	-0.04569
864.706	9.10198	-2.45746	5.60412	3.22041	15.1469	0.58415
866.042	8.44172	-4.14569	5.28788	5.69127	15.021	1.38555
867.378	10.0979	-2.99534	3.9596	6.77078	13.042	2.67273
868.715	9.35373	-1.09615	4.25758	9.38384	5.58042	3.91096
870.053	10.3689	-1.20513	5.52059	9.67599	3.82751	3.35385
871.39	9.80245	-0.78846	6.29565	8.78166	4.90909	2.84988
872.728	6.54371	-1.08217	6.21173	7.21989	6.7972	2.56923
874.067	4.53671	-2.16317	7.31274	6.13468	7.37762	3.55012
875.405	5.42016	-0.92832	7.6993	5.36441	10.2517	2.28765
876.744	6.99709	-0.84324	7.93978	5.19244	7.36364	2.50723
878.084	7.36538	-0.62354	9.89239	4.91453	6.99068	4.4289
879.424	7.9697	1.08974	9.57226	5.57187	6.7366	5.78462
880.764	8.01282	2.44056	7.73776	6.3108	5.75291	7.08438
882.105	5.21562	2.12121	7.80148	7.54623	4.31235	7.11329
883.446	4.57401	2.25233	9.28438	7.73271	7.87179	4.75152
884.787	4.20221	4.78671	7.78632	6.33307	11.6177	3.85781
886.129	4.52448	4.3141	6.58741	6.4675	13.6597	3.91981
887.471	5.40501	1.88695	6.30575	6.98627	11.7856	3.19114
888.814	6.84149	2.78438	4.76068	6.90676	11.5198	2.3366
890.157	8.4965	3.44464	5.06449	6.72391	5.0303	3.85921
891.5	9.95513	4.05186	5.53458	5.54727	2.3986	5.09044
892.844	10.7681	6.25816	6.63364	5.81948	-1.70163	5.80466
894.188	8.581	5.56585	6.71562	7.52292	-3.2634	7.30256
895.532	6.13112	5	7.32673	9.22714	-2.88578	6.66667
896.877	5.81061	6.20105	8.87335	8.75628	2.08625	5.50723
898.222	5.28671	7.94872	7.73271	6.68454	3.5338	3.66434
899.568	6.2803	5.86946	5.90909	7.28723	2.61538	2.18089
900.914	7.54895	2.01981	3.96503	6.43072	4.51981	3.37249
902.261	5.97611	2.36772	2.82789	6.72831	5.07226	1.84149
903.607	4.8986	3.04254	3.88811	6.11759	4.25408	3.0042
904.955	3.03846	1.03322	4.92308	6.14815	5.45688	3.42471
906.302	1.09848	0.57984	5.6115	5.58094	3.8345	3.80513
907.65	-0.20629	1.00524	6.17172	5.74359	4.669	5.54219
908.998	-0.71795	2.02389	6.5777	6.5281	5.85781	4.17809
910.347	1.5035	1.98077	8.02642	5.54908	7.91608	3.44755
911.696	3.56002	3.6486	7.00971	5.94406	3.21911	2.11981
913.046	5.17249	4.41375	5.47591	4.52681	0.98601	2.32354
914.396	8.21387	3.7197	4.97047	4.17094	-1.68765	2.48811
915.746	9.08683	3.23135	4.53341	4.9899	-0.31469	0.46014
917.097	10.2232	4.75	6.2265	3.4719	-0.58508	2.81026
918.448	9.57925	3.65326	8.01282	3.81637	0.01865	2.16643
919.799	8.6859	2.81818	7.75291	3.17483	0.28671	2.52587
921.151	6.04196	3.17133	8.50078	2.921	2.35897	2.77622
922.503	5.6352	2.57925	7.37762	3.78555	6	0.8317
923.856	5.76107	1.71445	6.61228	3.91557	7.80186	0.32308
925.209	3.70921	1.47786	4.58974	3.93188	4.36131	1.24056
926.562	1.62587	0.38986	3.73155	2.23414	5.60373	2.3035
927.916	2.50408	-1.70979	4.62587	2.63662	3.40793	0.64569
929.27	2.73135	-3.60897	4.60062	2.05957	3.55944	0.8676
930.624	4.31002	-3.70746	5.55089	0.88552	0.00699	1.47739
931.979	5.10664	-4.40443	6.65346	1.23181	-3.24009	1.0028
933.334	4.98019	-4.98951	6.54623	-0.01036	-3.669	1.57576
934.69	4.58275	-4.6486	6.82129	-1.60632	-3.65734	0.31096
936.046	4.2704	-4.30944	5.46659	-0.08547	-2.79953	-0.4345
937.403	2.29662	-2.10956	3.97086	-0.80497	-5.16317	0.98135
938.759	1.81294	-2.07343	1.43784	0.22818	-3.84382	2.84476
940.117	3.38112	-0.79545	-0.07304	2.50401	3.45221	3.37949
941.474	4.12529	1.28846	0.99417	4.29422	4.54545	3.80513
942.832	2.7873	1.8141	1.61383	4.13339	7.45688	4.27413
944.19	3.27156	1.65676	0.77389	3.77752	8.96037	3.87273
945.549	2.71445	1.54662	1.84848	4.31676	8.82984	3.73986
946.908	1.831	2.05594	2.50699	3.30148	11.9371	2.3007
948.268	0.83916	2.5169	4.08702	1.79591	10.0326	0.54126
949.628	1.11597	1.49825	4.56449	2.08055	5.8345	-0.37762
950.988	2.05303	0.79953	4.07304	1.51593	3.82517	0.90816
952.348	5.23951	0.66317	3.0878	3.17431	4.74126	0.5366
953.709	6.76573	-0.33916	2.51593	4.05905	4.53846	1.01166
955.071	7.51224	-0.60431	2.35897	5.3569	-0.95105	1.30303
956.433	6.3211	-0.28089	2.18687	4.81015	-1.53613	2.33147
957.795	5.67949	-0.02156	1.62354	5.43538	-1.90909	2.5711
959.157	4.08916	1.97378	2.34421	7.69878	-2.83683	2.38601
960.52	1.84091	2.58392	2.46659	8.20875	1.29371	1.45967
961.884	-0.5035	1.28788	4.48834	6.95856	1.22611	2.12214
963.247	-0.91783	1.87063	3.608	7.12536	3.06294	3.17669
964.612	-1.42424	1.25991	3.66977	6.64439	7.1352	3.9986
965.976	-1.90909	2.61772	3.71096	6.20047	6.8042	2.67179
967.341	-2.53613	1.76515	4.21445	4.39161	4.05828	4.61585
968.706	-1.32226	2.27273	3.67172	3.64362	3.54312	5.35058
970.072	-0.4796	4.65268	3.45493	2.07097	1.65268	6.50536
971.438	1.21562	5.00233	4.51709	2.50635	-1.61772	5.58135
972.804	1.06235	7.03438	3.80109	4.10697	-5.04429	5.70909
974.171	1.53846	4.31119	3.31041	4.62626	-5.23543	4.37669
975.538	2.72786	1.60956	3.38423	6.0821	-5.82517	4.17669
976.906	4.92483	1.82751	3.14763	7.04921	-3.73427	3.45874
978.274	5.79487	0.97669	3.99029	5.9324	-1.91608	2.05315
979.642	6.55886	0.64744	4.24631	5.85366	-2.57809	1.18462
981.011	4.63753	0.22786	5.27933	4.85651	-4.82751	2.97949
982.38	3.2197	0.25932	6.22922	4.14478	-5.78089	2.67226
983.749	3.33217	1.86713	6.80381	3.45869	-8.30303	1.58928
985.119	2.56702	3.10606	7.37723	2.78762	-10.5221	1.82984
986.489	-1	6.0979	6.29643	2.06138	-10.5571	3.63869
987.86	-3.80594	5.0338	5.32284	2.31469	-11.0629	3.65967
989.231	-4.73077	4.85256	4.0913	2.93603	-6.68531	2.18462
990.602	-3.21212	4.08858	4.27506	1.45558	-1.26807	2.80186
991.974	-3.68415	3.62529	3.53535	0.2489	0.7366	3.34266
993.346	-2.12646	-0.58683	2.12549	1.01709	1.17483	4.24196
994.719	-2.99009	-2.19522	1.28322	1.01943	1.59674	4.28998
996.092	-2.34336	-3.32343	1.26247	0.81849	1.42797	4.05734
997.465	-1.16224	-4.07168	1.67296	0.54297	0.66713	3.48671
998.839	0.55326	-4.43998	2.51469	0.19285	-0.68578	2.57809
1000.21	2.80315	-4.42832	3.78765	-0.23186	-2.63077	1.33147
1000.56	5.58741	-4.03671	5.49184	-0.73116	-5.16783	-0.25315

[truncated: 15 more sheets: Figure 4e, Figure 4f, Figure 4j, Figure 4k, Figure 4l, Figure 5a, Figure 5b, Figure 5c, Figure 5d, Figure 5e, Figure 5f, Figure 5g, Figure 5h, Figure 5i, Figure 5j]
